# Supplementary material for: Low morphology does not lower success after intrauterine insemination unless inseminating motile sperm count is low
Source: PLoS One. 2025 Mar 19;20(3):e0317521. doi: 10.1371/journal.pone.0317521 (PMC11922279; doi:10.1371/journal.pone.0317521)
Supplement: S2 File — (XLSX) [file pone.0317521.s002.xls]

## Sheet: data
COUNT	yrs_infertile	preg	delivery_contpreg	age	agecat	BMI	tot_motile	dx_endo	dx_other	dx_ovulate	dx_tubal	inverse_count	dx_female	firstobs	Study_ID	primary	nhwhite	race_ethnicity	medication	infert_3yrs	ow_obese	morphology	morph_binary	tmc_cat
5	3.5	0	0	34	0	19.5443	67.64	1	0	0	0	0.2	1	1	1001	1	1	1	1	1	0	5	0	3
5	3.5	0	0	34	0	19.5443	6.2415	1	0	0	0	0.2	1	0	1001	1	1	1	1	1	0	5	0	2
5	3.5	0	0	34	0	19.5443	12.58	1	0	0	0	0.2	1	0	1001	1	1	1	1	1	0	5	0	2
5	3.5	0	0	34	0	19.5443	28.756	1	0	0	0	0.2	1	0	1001	1	1	1	1	1	0	5	0	3
5	3.5	0	0	34	0	19.5443	39.22	1	0	0	0	0.2	1	0	1001	1	1	1	1	1	0	5	0	3
3	2.5	0	0	36	1	22.11	4.2	0	1	0	0	0.333333	1	1	1002	1	1	1	1	0	0	3	0	1
3	2.5	0	0	36	1	22.11	5.79	0	1	0	0	0.333333	1	0	1002	1	1	1	1	0	0	3	0	2
3	2.5	1	1	36	1	22.11	8.4	0	1	0	0	0.333333	1	0	1002	1	1	1	1	0	0	3	0	2
7	0.5	1	0	36	1	30.5503	2.646	0	0	1	0	0.142857	1	1	1003	1	1	1	1	0	1	2	1	1
7	0.5	0	0	37	1	30.5503	2.375	0	0	1	0	0.142857	1	0	1003	1	1	1	1	0	1	2	1	1
7	0.5	1	0	37	1	30.5503	2.0825	0	0	1	0	0.142857	1	0	1003	1	1	1	1	0	1	2	1	1
7	0.5	0	0	37	1	30.5503	1.026	0	0	1	0	0.142857	1	0	1003	1	1	1	1	0	1	2	1	1
7	0.5	0	0	37	1	30.5503	9.646	0	0	1	0	0.142857	1	0	1003	1	1	1	1	0	1	2	1	2
7	1	0	0	37	1	30.5503	3.7125	0	0	1	0	0.142857	1	0	1003	1	1	1	1	0	1	2	1	1
7	1	0	0	37	1	30.5503	3.6	0	0	1	0	0.142857	1	0	1003	1	1	1	1	0	1	2	1	1
2	4	0	0	29	0	20.4463	2.07	0	0	0	0	0.5	0	1	1004	1	0	4	1	1	0	3	0	1
2	4	0	0	29	0	20.4463	11.22	0	0	0	0	0.5	0	0	1004	1	0	4	1	1	0	3	0	2
5	2	0	0	33	0	19.3855	2.088	0	0	0	0	0.2	0	1	1005	1	1	1	1	0	0	3	0	1
5	2	0	0	33	0	19.3855	0.684	0	0	0	0	0.2	0	0	1005	1	1	1	1	0	0	3	0	1
5	2	0	0	33	0	19.3855	0.551	0	0	0	0	0.2	0	0	1005	1	1	1	1	0	0	3	0	1
5	2	0	0	34	0	19.3855	0.882	0	0	0	0	0.2	0	0	1005	1	1	1	1	0	0	3	0	1
3	3.5	0	0	34	0	23.8567	12.58	0	0	1	0	0.333333	1	1	1006	0	1	1	1	1	0	3	0	2
3	3.5	0	0	34	0	23.8567	9.796	0	0	1	0	0.333333	1	0	1006	0	1	1	1	1	0	3	0	2
3	3.5	0	0	34	0	23.8567	20.28	0	0	1	0	0.333333	1	0	1006	0	1	1	1	1	0	3	0	3
3	4.5	0	0	33	0	38.6169	100.62	0	0	1	0	0.333333	1	1	1007	1	1	1	1	1	1	3	0	3
3	4.5	0	0	33	0	38.6169	28.644	0	0	1	0	0.333333	1	0	1007	1	1	1	1	1	1	3	0	3
3	4.5	0	0	33	0	38.6169	46.97	0	0	1	0	0.333333	1	0	1007	1	1	1	1	1	1	3	0	3
4	2	0	0	29	0	20.2996	29.646	0	0	0	0	0.25	0	1	1008	1	1	1	1	0	0	4	0	3
4	2	0	0	29	0	20.2996	25.84	0	0	0	0	0.25	0	0	1008	1	1	1	1	0	0	4	0	3
4	2	0	0	29	0	20.2996	14	0	0	0	0	0.25	0	0	1008	1	1	1	1	0	0	4	0	2
4	2	0	0	29	0	20.2996	16.94	0	0	0	0	0.25	0	0	1008	1	1	1	1	0	0	4	0	2
3	5	0	0	34	0	40.2475	19.488	0	0	1	0	0.333333	1	1	1009	1	1	1	2	1	1	5	0	2
3	5	0	0	35	1	40.2475	24.96	0	0	1	0	0.333333	1	0	1009	1	1	1	2	1	1	5	0	3
3	5	0	0	35	1	40.2475	23.328	0	0	1	0	0.333333	1	0	1009	1	1	1	2	1	1	5	0	3
3	2	0	0	43	1	23.3531	13.416	0	1	0	0	0.333333	1	1	1010	0	1	1	1	0	0	3	0	2
3	2	0	0	44	1	23.3531	8.295	0	1	0	0	0.333333	1	0	1010	0	1	1	1	0	0	3	0	2
3	1	0	0	44	1	23.3531	11.826	0	1	0	0	0.333333	1	0	1010	0	1	1	1	0	0	3	0	2
2	4	0	0	30	0	44.6322	27.456	0	1	1	0	0.5	1	1	1011	1	1	1	1	1	1	1	1	3
2	4	1	0	30	0	44.6322	38.08	0	1	1	0	0.5	1	0	1011	1	1	1	1	1	1	1	1	3
1	2.5	1	1	29	0	29.4417	10	0	0	1	0	1	1	1	1012	0	0	2	1	0	1	4	0	2
1	3	1	1	26	0	26.0879	114.55	0	0	1	0	1	1	1	1013	1	1	1	1	1	1	4	0	3
3	2	0	0	28	0	33.8304	9.5115	0	0	1	0	0.333333	1	1	1014	1	1	1	1	0	1	3	0	2
3	2	0	0	28	0	33.8304	2.4	0	0	1	0	0.333333	1	0	1014	1	1	1	0	0	1	3	0	1
3	2	0	0	29	0	33.8304	2.38	0	0	1	0	0.333333	1	0	1014	1	1	1	1	0	1	3	0	1
1	2	0	0	36	1	30.365	14.8155	0	1	0	0	1	1	1	1015	1	1	1	2	0	1	4	0	2
2	2.5	0	0	27	0	39.8326	23.1	0	1	1	0	0.5	1	1	1016	1	1	1	1	0	1	4	0	3
2	2.5	1	0	27	0	39.8326	17.4985	0	1	1	0	0.5	1	0	1016	1	1	1	1	0	1	4	0	2
3	1	0	0	27	0	36.2731	9.715	0	0	1	0	0.333333	1	1	1017	1	0	3	1	0	1	4	0	2
3	1	1	0	27	0	36.2731	8.16	0	0	1	0	0.333333	1	0	1017	1	0	3	1	0	1	4	0	2
3	1	0	0	27	0	36.2731	3.4	0	0	1	0	0.333333	1	0	1017	1	0	3	1	0	1	4	0	1
1	1	0	0	29	0	18.7038	6.37	0	0	0	0	1	0	1	1018	1	0	4	1	0	0	4	0	2
4	1.5	0	0	32	0	23.3418	21.39	0	0	0	0	0.25	0	1	1019	1	0	4	1	0	0	2	1	3
4	1.5	0	0	33	0	23.3418	20.025	0	0	0	0	0.25	0	0	1019	1	0	4	1	0	0	2	1	3
4	2	0	0	33	0	23.3418	45.57	0	0	0	0	0.25	0	0	1019	1	0	4	1	0	0	2	1	3
4	2	0	0	33	0	23.3418	30.66	0	0	0	0	0.25	0	0	1019	1	0	4	1	0	0	2	1	3
4	1.5	0	0	35	1	24.5062	14.72	0	0	0	1	0.25	1	1	1020	0	1	1	1	0	0	3	0	2
4	1.5	0	0	35	1	24.5062	9.46	0	0	0	1	0.25	1	0	1020	0	1	1	1	0	0	3	0	2
4	1.5	0	0	35	1	24.5062	3.723	0	0	0	1	0.25	1	0	1020	0	1	1	1	0	0	3	0	1
4	1.5	0	0	35	1	24.5062	12.672	0	0	0	1	0.25	1	0	1020	0	1	1	1	0	0	3	0	2
5	3	0	0	28	0	21.714	30.36	0	0	1	0	0.2	1	1	1021	1	0	4	1	1	0	3	0	3
5	3	0	0	28	0	21.714	20.124	0	0	1	0	0.2	1	0	1021	1	0	4	1	1	0	3	0	3
5	3	0	0	28	0	21.714	18.12	0	0	1	0	0.2	1	0	1021	1	0	4	1	1	0	3	0	2
5	3	0	0	29	0	21.714	13.824	0	0	1	0	0.2	1	0	1021	1	0	4	1	1	0	3	0	2
5	3	0	0	29	0	21.714	15.45	0	0	1	0	0.2	1	0	1021	1	0	4	1	1	0	3	0	2
1	1	1	0	35	1	25.4207	13.5	0	0	0	0	1	0	1	1022	1	0	2	1	0	1	4	0	2
1	1	1	1	28	0	22.4946	6.25	0	0	0	0	1	0	1	1023	1	1	1	1	0	0	3	0	2
2	1	1	1	28	0	18.5595	6.206	0	0	0	0	0.5	0	1	1024	1	1	1	1	0	0	4	0	2
2	1	1	1	31	0	18.5595	16.45	0	0	0	0	0.5	0	0	1024	0	1	1	1	0	0	4	0	2
7	3	0	0	40	1	32.104	12.375	0	1	0	0	0.142857	1	1	1025	1	0	5	1	1	1	4	0	2
7	3	0	0	40	1	32.104	13.755	0	1	0	0	0.142857	1	0	1025	1	0	5	1	1	1	4	0	2
7	3	0	0	40	1	32.104	42	0	1	0	0	0.142857	1	0	1025	1	0	5	1	1	1	4	0	3
7	3	0	0	40	1	32.104	42	0	1	0	0	0.142857	1	0	1025	1	0	5	1	1	1	4	0	3
7	3	0	0	40	1	32.104	25.232	0	1	0	0	0.142857	1	0	1025	1	0	5	1	1	1	4	0	3
7	3	0	0	40	1	32.104	22.62	0	1	0	0	0.142857	1	0	1025	1	0	5	1	1	1	4	0	3
7	4	0	0	41	1	32.104	22.032	0	1	0	0	0.142857	1	0	1025	1	0	5	1	1	1	4	0	3
7	2	0	0	37	1	22.0813	37.2	0	0	1	0	0.142857	1	1	1026	0	1	1	1	0	0	5	0	3
7	2	0	0	37	1	22.0813	28.52	0	0	1	0	0.142857	1	0	1026	0	1	1	1	0	0	5	0	3
7	2	0	0	37	1	22.0813	11.97	0	0	1	0	0.142857	1	0	1026	0	1	1	1	0	0	5	0	2
7	2	0	0	37	1	22.0813	26.04	0	0	1	0	0.142857	1	0	1026	0	1	1	2	0	0	5	0	3
7	2	0	0	37	1	22.0813	31.74	0	0	1	0	0.142857	1	0	1026	0	1	1	2	0	0	5	0	3
7	3	0	0	38	1	22.0813	7.533	0	0	1	0	0.142857	1	0	1026	0	1	1	2	1	0	5	0	2
7	3	1	1	39	1	22.0813	31.62	0	0	1	0	0.142857	1	0	1026	0	1	1	2	1	0	5	0	3
2	3	0	0	29	0	31.6342	0.28	0	0	1	0	0.5	1	1	1027	1	1	1	2	1	1	3	0	1
2	3	1	1	30	0	31.6342	3.08	0	0	1	0	0.5	1	0	1027	1	1	1	2	1	1	3	0	1
2	1.5	0	0	27	0	34.8595	6.142	0	0	0	0	0.5	0	1	1028	1	1	1	1	0	1	4	0	2
2	1.5	0	0	28	0	34.8595	1.518	0	0	0	0	0.5	0	0	1028	1	1	1	1	0	1	4	0	1
5	4	0	0	30	0	26.3096	47.895	0	0	1	0	0.2	1	1	1029	1	1	1	1	1	1	4	0	3
5	4	0	0	30	0	26.3096	7.92	0	0	1	0	0.2	1	0	1029	1	1	1	1	1	1	4	0	2
5	4	0	0	30	0	26.3096	13.095	0	0	1	0	0.2	1	0	1029	1	1	1	1	1	1	4	0	2
5	4	0	0	31	0	26.3096	19.53	0	0	1	0	0.2	1	0	1029	1	1	1	1	1	1	4	0	2
5	4	0	0	31	0	26.3096	45.39	0	0	1	0	0.2	1	0	1029	1	1	1	2	1	1	4	0	3
4	1	0	0	32	0	26.1497	16.64	0	0	0	0	0.25	0	1	1030	1	1	1	1	0	1	4	0	2
4	1	0	0	32	0	26.1497	63	0	0	0	0	0.25	0	0	1030	1	1	1	1	0	1	4	0	3
4	1	0	0	32	0	26.1497	30.885	0	0	0	0	0.25	0	0	1030	1	1	1	1	0	1	4	0	3
4	1	0	0	32	0	26.1497	19.53	0	0	0	0	0.25	0	0	1030	1	1	1	1	0	1	4	0	2
6	4	0	0	32	0	28.952	10.56	0	1	1	0	0.166667	1	1	1031	1	1	1	1	1	1	1	1	2
6	4	0	0	32	0	28.952	5.64	0	1	1	0	0.166667	1	0	1031	1	1	1	1	1	1	1	1	2
6	4	0	0	32	0	28.952	10.065	0	1	1	0	0.166667	1	0	1031	1	1	1	1	1	1	1	1	2
6	4	0	0	32	0	28.952	2.436	0	1	1	0	0.166667	1	0	1031	1	1	1	2	1	1	1	1	1
6	4	1	1	32	0	28.952	8.015	0	1	1	0	0.166667	1	0	1031	1	1	1	2	1	1	1	1	2
2	1.5	1	0	27	0	22.5511	19.941	0	0	0	0	0.5	0	1	1032	1	1	1	1	0	0	2	1	2
2	1.5	1	1	27	0	22.5511	12.15	0	0	0	0	0.5	0	0	1032	1	1	1	1	0	0	2	1	2
2	8	0	0	40	1	24.3234	7.533	0	0	1	0	0.5	1	1	1033	1	0	2	1	1	0	3	0	2
2	8	0	0	40	1	24.3234	12.96	0	0	1	0	0.5	1	0	1033	1	0	2	1	1	0	3	0	2
1	2	1	1	36	1	46.4061	1.6165	0	0	0	0	1	0	1	1034	1	1	1	0	0	1	4	0	1
4	4	0	0	33	0	27.6152	25.01	0	0	1	0	0.25	1	1	1035	1	1	1	1	1	1	3	0	3
4	4	0	0	33	0	27.6152	5.612	0	0	1	0	0.25	1	0	1035	1	1	1	1	1	1	3	0	2
4	4	0	0	33	0	27.6152	7.14	0	0	1	0	0.25	1	0	1035	1	1	1	1	1	1	3	0	2
4	4	0	0	33	0	27.6152	26.51	0	0	1	0	0.25	1	0	1035	1	1	1	2	1	1	3	0	3
1	1	1	1	27	0	17.5033	23.4	0	0	1	0	1	1	1	1036	1	1	1	1	0	0	5	0	3
3	1	0	0	30	0	23.4089	95.55	0	0	0	0	0.333333	0	1	1037	1	1	1	1	0	0	4	0	3
3	1	0	0	30	0	23.4089	39.2665	0	0	0	0	0.333333	0	0	1037	1	1	1	1	0	0	4	0	3
3	1	1	1	30	0	23.4089	18.876	0	0	0	0	0.333333	0	0	1037	1	1	1	1	0	0	4	0	2
1	2.5	0	0	26	0	23.1283	2.1525	0	0	0	0	1	0	1	1038	0	0	2	1	0	0	3	0	1
4	1.5	0	0	29	0	24.8535	5.11125	1	0	0	0	0.25	1	1	1039	0	1	1	1	0	0	3	0	2
4	1.5	0	0	29	0	24.8535	2.24175	1	0	0	0	0.25	1	0	1039	0	1	1	1	0	0	3	0	1
4	1.5	0	0	30	0	24.8535	4.221	1	0	0	0	0.25	1	0	1039	0	1	1	1	0	0	3	0	1
4	1.5	0	0	30	0	24.8535	4.636	1	0	0	0	0.25	1	0	1039	0	1	1	1	0	0	3	0	1
1	4	1	1	29	0	19.7862	5.25	0	0	1	0	1	1	1	1040	1	1	1	1	1	0	3	0	2
6	2	0	0	35	1	50.6311	27.39	0	0	0	0	0.166667	0	1	1041	1	1	1	1	0	1	3	0	3
6	2	0	0	35	1	50.6311	7.0215	0	0	0	0	0.166667	0	0	1041	1	1	1	1	0	1	3	0	2
6	2	0	0	35	1	50.6311	6.3	0	0	0	0	0.166667	0	0	1041	1	1	1	1	0	1	3	0	2
6	2	0	0	36	1	50.6311	9.76	0	0	0	0	0.166667	0	0	1041	1	1	1	1	0	1	3	0	2
6	2	0	0	36	1	50.6311	0.648	0	0	0	0	0.166667	0	0	1041	1	1	1	1	0	1	3	0	1
6	2	0	0	36	1	50.6311	12.765	0	0	0	0	0.166667	0	0	1041	1	1	1	1	0	1	3	0	2
3	0.8	1	0	25	0	25.3285	1.33	0	0	1	0	0.333333	1	1	1042	1	1	1	1	0	1	3	0	1
3	0.8	0	0	25	0	25.3285	19.875	0	0	1	0	0.333333	1	0	1042	1	1	1	1	0	1	3	0	2
3	0.8	1	1	25	0	25.3285	7.05	0	0	1	0	0.333333	1	0	1042	1	1	1	1	0	1	3	0	2
1	3	0	0	33	0	20.8198	25.23	0	0	0	0	1	0	1	1043	1	1	1	1	1	0	3	0	3
3	6	0	0	27	0	21.1417	4.25	0	0	0	0	0.333333	0	1	1044	1	1	1	1	1	0	2	1	1
3	6	0	0	27	0	21.1417	10.08	0	0	0	0	0.333333	0	0	1044	1	1	1	1	1	0	2	1	2
3	6	0	0	27	0	21.1417	10.5	0	0	0	0	0.333333	0	0	1044	1	1	1	1	1	0	2	1	2
4	2	0	0	27	0	21.9247	3.995	0	0	0	0	0.25	0	1	1045	1	1	1	1	0	0	2	1	1
4	2	0	0	27	0	21.9247	16.7875	0	0	0	0	0.25	0	0	1045	1	1	1	1	0	0	2	1	2
4	2	0	0	27	0	21.9247	9.416	0	0	0	0	0.25	0	0	1045	1	1	1	1	0	0	2	1	2
4	2	0	0	27	0	21.9247	22	0	0	0	0	0.25	0	0	1045	1	1	1	1	0	0	2	1	3
1	7	0	0	31	0	51.7662	32.9	0	0	1	0	1	1	1	1046	1	0	2	1	1	1	4	0	3
6	1	0	0	40	1	22.4627	5.1	1	0	0	0	0.166667	1	1	1047	1	1	1	1	0	0	4	0	2
6	1	0	0	40	1	22.4627	3.364	1	0	0	0	0.166667	1	0	1047	1	1	1	1	0	0	4	0	1
6	1	0	0	40	1	22.4627	2.595	1	0	0	0	0.166667	1	0	1047	1	1	1	1	0	0	4	0	1
6	1	0	0	40	1	22.4627	3.445	1	0	0	0	0.166667	1	0	1047	1	1	1	1	0	0	4	0	1
6	1	0	0	41	1	22.4627	2.64	1	0	0	0	0.166667	1	0	1047	1	1	1	1	0	0	4	0	1
6	1	0	0	41	1	22.4627	4	1	0	0	0	0.166667	1	0	1047	1	1	1	1	0	0	4	0	1
3	1	1	1	27	0	19.0041	46.28	0	0	0	0	0.333333	0	1	1048	1	0	2	1	0	0	3	0	3
3	1	0	0	29	0	19.0041	159.21	0	0	0	0	0.333333	0	0	1048	0	0	2	1	0	0	3	0	3
3	1	1	1	29	0	19.0041	22.26	0	0	0	0	0.333333	0	0	1048	0	0	2	1	0	0	3	0	3
4	4	0	0	39	1	36.944	13.195	0	1	0	0	0.25	1	1	1049	1	0	5	1	1	1	4	0	2
4	4	0	0	39	1	36.944	9.57	0	1	0	0	0.25	1	0	1049	1	0	5	1	1	1	4	0	2
4	4	0	0	39	1	36.944	16.92	0	1	0	0	0.25	1	0	1049	1	0	5	1	1	1	4	0	2
2	4	0	0	37	1	23.7076	40.1625	0	0	0	0	0.5	0	1	1050	0	1	1	1	1	0	4	0	3
2	4	0	0	37	1	23.7076	12.865	0	0	0	0	0.5	0	0	1050	0	1	1	1	1	0	4	0	2
7	5	0	0	33	0	33.6504	39.95	0	0	1	0	0.142857	1	1	1051	1	1	1	0	1	1	2	1	3
7	5	0	0	33	0	33.6504	45.9	0	0	1	0	0.142857	1	0	1051	1	1	1	1	1	1	2	1	3
7	5	0	0	33	0	33.6504	33.615	0	0	1	0	0.142857	1	0	1051	1	1	1	1	1	1	2	1	3
7	5	1	1	33	0	33.6504	20.91	0	0	1	0	0.142857	1	0	1051	1	1	1	1	1	1	2	1	3
7	6	0	0	35	1	33.6504	16	0	0	1	0	0.142857	1	0	1051	0	1	1	1	1	1	2	1	2
7	6	0	0	35	1	33.6504	5.76	0	0	1	0	0.142857	1	0	1051	0	1	1	1	1	1	2	1	2
7	6	1	1	35	1	33.6504	8.534	0	0	1	0	0.142857	1	0	1051	0	1	1	1	1	1	2	1	2
1	2.5	0	0	28	0	21.4644	16.575	1	0	0	0	1	1	1	1052	1	1	1	1	0	0	3	0	2
2	2	0	0	24	0	19.1058	58.8	0	0	0	0	0.5	0	1	1053	1	1	1	1	0	0	3	0	3
2	2	0	0	24	0	19.1058	20.2095	0	0	0	0	0.5	0	0	1053	1	1	1	1	0	0	3	0	3
5	0.5	0	0	29	0	26.1233	15.372	1	1	0	0	0.2	1	1	1054	1	1	1	1	0	1	4	0	2
5	0.5	0	0	29	0	26.1233	12.42	1	1	0	0	0.2	1	0	1054	1	1	1	1	0	1	4	0	2
5	0.5	0	0	29	0	26.1233	24.3482	1	1	0	0	0.2	1	0	1054	1	1	1	1	0	1	4	0	3
5	0.5	0	0	29	0	26.1233	37.29	1	1	0	0	0.2	1	0	1054	1	1	1	1	0	1	4	0	3
5	0.5	0	0	29	0	26.1233	18.492	1	1	0	0	0.2	1	0	1054	1	1	1	1	0	1	4	0	2
4	1	0	0	37	1	26.9553	10.8	0	0	1	0	0.25	1	1	1055	0	0	4	1	0	1	4	0	2
4	1	0	0	37	1	26.9553	12.2	0	0	1	0	0.25	1	0	1055	0	0	4	1	0	1	4	0	2
4	1	0	0	38	1	26.9553	18.275	0	0	1	0	0.25	1	0	1055	0	0	4	1	0	1	4	0	2
4	1	0	0	38	1	26.9553	11.475	0	0	1	0	0.25	1	0	1055	0	0	4	1	0	1	4	0	2
9	0.5	1	1	34	0	25.6605	19.074	0	0	0	0	0.111111	0	1	1056	1	1	1	1	0	1	2	1	2
9	1	0	0	35	1	25.6605	8.58	0	0	0	0	0.111111	0	0	1056	0	1	1	1	0	1	2	1	2
9	1	0	0	35	1	25.6605	1.7755	0	0	0	0	0.111111	0	0	1056	0	1	1	1	0	1	2	1	1
9	1	1	0	35	1	25.6605	1.048	0	0	0	0	0.111111	0	0	1056	0	1	1	1	0	1	2	1	1
9	1	0	0	36	1	25.6605	1.008	0	0	0	0	0.111111	0	0	1056	0	1	1	1	0	1	2	1	1
9	1	0	0	36	1	25.6605	11.232	0	0	0	0	0.111111	0	0	1056	0	1	1	1	0	1	2	1	2
9	1	0	0	36	1	25.6605	8.785	0	0	0	0	0.111111	0	0	1056	0	1	1	1	0	1	2	1	2
9	1	0	0	36	1	25.6605	4.485	0	0	0	0	0.111111	0	0	1056	0	1	1	1	0	1	2	1	1
9	1	0	0	36	1	25.6605	3.57	0	1	0	0	0.111111	1	0	1056	0	1	1	1	0	1	2	1	1
7	0.75	0	0	23	0	21.6255	0.984	0	0	0	0	0.142857	0	1	1057	1	1	1	1	0	0	3	0	1
7	0.75	0	0	23	0	21.6255	3.915	0	0	0	0	0.142857	0	0	1057	1	1	1	1	0	0	3	0	1
7	0.75	0	0	23	0	21.6255	3.6569	0	0	0	0	0.142857	0	0	1057	1	1	1	1	0	0	3	0	1
7	0.75	0	0	23	0	21.6255	3.876	0	0	0	0	0.142857	0	0	1057	1	1	1	1	0	0	3	0	1
7	0.75	0	0	23	0	21.6255	1.96	0	0	0	0	0.142857	0	0	1057	1	1	1	1	0	0	3	0	1
7	1	0	0	23	0	21.6255	4.14	0	0	0	0	0.142857	0	0	1057	1	1	1	1	0	0	3	0	1
7	1	0	0	24	0	21.6255	1.9625	0	0	0	0	0.142857	0	0	1057	1	1	1	1	0	0	3	0	1
1	0.5	1	1	25	0	32.2666	11.52	0	0	1	0	1	1	1	1058	1	1	1	1	0	1	2	1	2
13	1	0	0	36	1	37.7855	4.68	0	0	1	0	0.0769231	1	1	1059	1	1	1	1	0	1	3	0	1
13	1	1	0	37	1	37.7855	4.788	0	0	1	0	0.0769231	1	0	1059	1	1	1	1	0	1	3	0	1
13	1	0	0	37	1	37.7855	9.75	0	0	1	0	0.0769231	1	0	1059	1	1	1	1	0	1	3	0	2
13	1	0	0	37	1	37.7855	10.32	0	0	1	0	0.0769231	1	0	1059	1	1	1	1	0	1	3	0	2
13	1	0	0	37	1	37.7855	5.025	0	0	1	0	0.0769231	1	0	1059	1	1	1	1	0	1	3	0	2
13	1	1	0	37	1	37.7855	12.35	0	0	1	0	0.0769231	1	0	1059	1	1	1	1	0	1	3	0	2
13	1	0	0	37	1	37.7855	2.925	0	0	1	0	0.0769231	1	0	1059	1	1	1	1	0	1	3	0	1
13	1	0	0	37	1	37.7855	1.2	0	0	1	0	0.0769231	1	0	1059	1	1	1	1	0	1	3	0	1
13	1	0	0	38	1	37.7855	9.599	0	0	1	0	0.0769231	1	0	1059	1	1	1	1	0	1	3	0	2
13	1	0	0	38	1	37.7855	4	0	0	1	0	0.0769231	1	0	1059	1	1	1	1	0	1	3	0	1
1	1	1	1	30	0	27.3389	82.214	1	0	1	0	1	1	1	1060	1	1	1	1	0	1	3	0	3
5	10	0	0	36	1	24.5308	9.66	0	0	0	1	0.2	1	1	1061	0	1	1	1	1	0	3	0	2
5	10	0	0	36	1	24.5308	4.75	0	0	0	1	0.2	1	0	1061	0	1	1	1	1	0	3	0	1
5	10	0	0	36	1	24.5308	17.4	0	0	0	1	0.2	1	0	1061	0	1	1	1	1	0	3	0	2
5	10	0	0	36	1	24.5308	11.0704	0	0	0	1	0.2	1	0	1061	0	1	1	1	1	0	3	0	2
5	10	0	0	36	1	24.5308	5.525	0	0	0	1	0.2	1	0	1061	0	1	1	1	1	0	3	0	2
4	8	0	0	43	1	23.5624	31.423	0	0	0	0	0.25	0	1	1062	0	1	1	1	1	0	4	0	3
2	1	0	0	29	0	21.3488	6.6	0	0	1	0	0.5	1	1	1063	0	1	1	2	0	0	4	0	2
2	1	0	0	29	0	21.3488	10.07	0	0	1	0	0.5	1	0	1063	0	1	1	2	0	0	4	0	2
1	3	0	0	28	0	32.1895	28.999	0	1	1	0	1	1	1	1064	1	1	1	2	1	1	2	1	3
3	5	0	0	33	0	32.5531	3.999	0	0	0	0	0.333333	0	1	1065	1	1	1	2	1	1	4	0	1
3	5	0	0	33	0	32.5531	2.001	0	0	0	0	0.333333	0	0	1065	1	1	1	2	1	1	4	0	1
3	0.5	0	0	35	1	22.064	22.95	0	0	0	0	0.333333	0	1	1066	1	1	1	1	0	0	3	0	3
3	0.5	0	0	35	1	22.064	6.64	0	0	0	0	0.333333	0	0	1066	1	1	1	1	0	0	3	0	2
3	0.5	1	1	35	1	22.064	21.964	0	0	0	0	0.333333	0	0	1066	1	1	1	1	0	0	3	0	3
2	1	0	0	28	0	23.7238	12.92	0	0	0	0	0.5	0	1	1067	1	1	1	1	0	0	3	0	2
2	1	1	1	28	0	23.7238	9.143	0	0	0	0	0.5	0	0	1067	1	1	1	1	0	0	3	0	2
3	2	0	0	33	0	42.2651	7.1775	0	0	1	0	0.333333	1	1	1068	1	1	1	1	0	1	4	0	2
3	2	0	0	33	0	42.2651	3.2635	0	0	1	0	0.333333	1	0	1068	1	1	1	1	0	1	4	0	1
3	2	0	0	33	0	42.2651	7.65	0	0	1	0	0.333333	1	0	1068	1	1	1	1	0	1	4	0	2
2	2.5	0	0	38	1	22.2713	4.5385	0	0	0	0	0.5	0	1	1069	1	1	1	1	0	0	4	0	1
6	3	0	0	27	0	18.4794	9.84	0	0	0	0	0.166667	0	1	1070	1	1	1	1	1	0	3	0	2
6	4	0	0	27	0	18.4794	0.6975	0	0	0	0	0.166667	0	0	1070	1	1	1	1	1	0	3	0	1
6	4	0	0	28	0	18.4794	7.084	0	0	0	0	0.166667	0	0	1070	1	1	1	1	1	0	3	0	2
6	4	0	0	28	0	18.4794	3.248	0	0	0	0	0.166667	0	0	1070	1	1	1	1	1	0	3	0	1
6	4	0	0	29	0	18.4794	0.99	0	0	0	0	0.166667	0	0	1070	1	1	1	1	1	0	3	0	1
1	1.5	0	0	31	0	18.7926	15.8775	0	0	1	0	1	1	1	1071	0	1	1	2	0	0	3	0	2
6	1	0	0	36	1	25.6241	3.2	1	0	0	0	0.166667	1	1	1072	0	0	2	1	0	1	4	0	1
6	1	0	0	36	1	25.6241	25.3	1	0	0	0	0.166667	1	0	1072	1	0	2	1	0	1	4	0	3
6	1	0	0	36	1	25.6241	6.9	1	0	0	0	0.166667	1	0	1072	0	0	2	1	0	1	4	0	2
6	1	1	0	37	1	25.6241	68.5125	1	0	0	0	0.166667	1	0	1072	0	0	2	2	0	1	4	0	3
6	2	0	0	37	1	25.6241	27.88	1	0	0	0	0.166667	1	0	1072	0	0	2	2	0	1	4	0	3
2	1.5	0	0	23	0	25.0568	9.752	0	0	1	0	0.5	1	1	1073	1	1	1	1	0	1	3	0	2
2	2	0	0	23	0	25.0568	8.34	0	0	1	0	0.5	1	0	1073	1	1	1	1	0	1	3	0	2
3	2	0	0	30	0	31.8215	7.28	0	0	1	0	0.333333	1	1	1074	1	0	4	2	0	1	4	0	2
3	2	0	0	30	0	31.8215	16.6	0	0	1	0	0.333333	1	0	1074	1	0	4	2	0	1	4	0	2
3	2	0	0	30	0	31.8215	19.789	0	0	1	0	0.333333	1	0	1074	1	0	4	2	0	1	4	0	2
5	0.5	0	0	28	0	19.8879	7.3555	0	0	0	0	0.2	0	1	1075	1	1	1	1	0	0	3	0	2
5	0.5	0	0	28	0	19.8879	6.75	0	0	0	0	0.2	0	0	1075	1	1	1	1	0	0	3	0	2
5	0.5	0	0	28	0	19.8879	5.3625	0	0	0	0	0.2	0	0	1075	1	1	1	1	0	0	3	0	2
5	0.5	0	0	29	0	19.8879	9.24	0	0	0	0	0.2	0	0	1075	1	1	1	1	0	0	3	0	2
5	0.5	0	0	29	0	19.8879	8.815	0	0	0	0	0.2	0	0	1075	1	1	1	1	0	0	3	0	2
6	1	1	0	33	0	20.9851	9.35	1	0	1	0	0.166667	1	1	1076	1	1	1	1	0	0	2	1	2
6	1	0	0	34	0	20.9851	88	1	0	1	0	0.166667	1	0	1076	1	1	1	1	0	0	2	1	3
6	1	0	0	34	0	20.9851	37.6125	1	0	1	0	0.166667	1	0	1076	1	1	1	1	0	0	2	1	3
6	1	0	0	34	0	20.9851	7.25	1	0	1	0	0.166667	1	0	1076	1	1	1	1	0	0	2	1	2
6	1	0	0	34	0	20.9851	9.906	1	0	1	0	0.166667	1	0	1076	1	1	1	1	0	0	2	1	2
6	1	1	1	34	0	20.9851	16.575	1	0	1	0	0.166667	1	0	1076	1	1	1	1	0	0	2	1	2
5	7	0	0	33	0	37.2803	16.92	0	0	1	0	0.2	1	1	1077	1	1	1	1	1	1	4	0	2
5	7	0	0	33	0	37.2803	8.6445	0	0	1	0	0.2	1	0	1077	1	1	1	1	1	1	4	0	2
5	7	0	0	33	0	37.2803	17.3355	0	0	1	0	0.2	1	0	1077	1	1	1	2	1	1	4	0	2
5	9	0	0	35	1	37.2803	10.92	0	0	1	0	0.2	1	0	1077	1	1	1	1	1	1	4	0	2
6	2	0	0	32	0	33.407	23.76	0	0	1	0	0.166667	1	1	1078	1	1	1	1	0	1	3	0	3
6	2	0	0	32	0	33.407	16.405	0	0	1	0	0.166667	1	0	1078	1	1	1	1	0	1	3	0	2
6	2	0	0	32	0	33.407	7.359	0	0	1	0	0.166667	1	0	1078	1	1	1	1	0	1	3	0	2
6	2	0	0	32	0	33.407	13.855	0	0	1	0	0.166667	1	0	1078	1	1	1	1	0	1	3	0	2
6	2	0	0	32	0	33.407	27.649	0	0	1	0	0.166667	1	0	1078	1	1	1	1	0	1	3	0	3
6	2	0	0	32	0	33.407	12.987	0	0	1	0	0.166667	1	0	1078	1	1	1	1	0	1	3	0	2
2	6	0	0	34	0	25.6035	1.98	0	0	0	0	0.5	0	1	1079	1	0	4	1	1	1	2	1	1
2	6	0	0	34	0	25.6035	1.98	0	0	0	0	0.5	0	0	1079	1	0	4	1	1	1	2	1	1
2	1.5	0	0	25	0	26.1233	3.315	0	0	0	0	0.5	0	1	1080	1	1	1	1	0	1	3	0	1
2	1.5	1	1	25	0	26.1233	3.315	0	0	0	0	0.5	0	0	1080	1	1	1	1	0	1	3	0	1
3	1.5	0	0	31	0	25.6925	14.145	0	0	0	0	0.333333	0	1	1081	1	1	1	1	0	1	3	0	2
3	1.5	0	0	31	0	25.6925	9.72	0	0	0	0	0.333333	0	0	1081	1	1	1	1	0	1	3	0	2
3	1.5	0	0	31	0	25.6925	35.25	0	0	0	0	0.333333	0	0	1081	1	1	1	1	0	1	3	0	3
4	0.8	0	0	33	0	24.1827	41.325	0	0	1	0	0.25	1	1	1082	1	1	1	1	0	0	3	0	3
4	0.8	0	0	33	0	24.1827	15.3925	0	0	1	0	0.25	1	0	1082	1	1	1	1	0	0	3	0	2
4	0.8	0	0	33	0	24.1827	7.8	0	0	1	0	0.25	1	0	1082	1	1	1	1	0	0	3	0	2
4	0.8	0	0	33	0	24.1827	16.4	0	0	1	0	0.25	1	0	1082	1	1	1	1	0	0	3	0	2
1	0.75	0	0	28	0	39.6855	1.43	0	0	1	0	1	1	1	1083	1	1	1	1	0	1	1	1	1
2	6	0	0	27	0	35.2963	4.234	0	0	0	0	0.5	0	1	1084	1	1	1	1	1	1	3	0	1
2	6	0	0	27	0	35.2963	3.939	0	0	0	0	0.5	0	0	1084	1	1	1	1	1	1	3	0	1
1	15	0	0	46	1	24.6589	5.7	0	0	0	0	1	0	1	1085	1	1	1	2	1	0	3	0	2
1	1	1	1	34	0	24.4594	14.104	0	0	0	0	1	0	1	1086	0	1	1	1	0	0	4	0	2
2	5	0	0	31	0	25.66	69.72	0	0	1	0	0.5	1	1	1087	1	1	1	1	1	1	4	0	3
2	5	0	0	32	0	25.66	15.84	0	0	1	0	0.5	1	0	1087	1	1	1	1	1	1	4	0	2
8	3	0	0	42	1	19.441	37.38	0	0	0	1	0.125	1	1	1088	1	1	1	1	1	0	3	0	3
8	3	0	0	42	1	19.441	18.655	0	0	0	1	0.125	1	0	1088	1	1	1	2	1	0	3	0	2
8	3	0	0	42	1	19.441	9.625	0	0	0	1	0.125	1	0	1088	1	1	1	2	1	0	3	0	2
8	3	0	0	43	1	19.441	15.64	0	0	0	1	0.125	1	0	1088	1	1	1	2	1	0	3	0	2
8	3	0	0	43	1	19.441	12.32	0	0	0	1	0.125	1	0	1088	1	1	1	2	1	0	3	0	2
8	3	1	0	43	1	19.441	6.084	0	0	0	1	0.125	1	0	1088	1	1	1	2	1	0	3	0	2
8	3	0	0	43	1	19.441	18.834	0	0	0	1	0.125	1	0	1088	1	1	1	2	1	0	3	0	2
8	3	0	0	43	1	19.441	8.28	0	0	0	1	0.125	1	0	1088	1	1	1	2	1	0	3	0	2
1	2	0	0	27	0	40.508	9.2	0	0	1	0	1	1	1	1089	1	1	1	2	0	1	3	0	2
3	2	0	0	37	1	22.5511	4.92	0	0	0	0	0.333333	0	1	1090	1	1	1	1	0	0	2	1	1
3	2	0	0	37	1	22.5511	16.53	0	0	0	0	0.333333	0	0	1090	1	1	1	1	0	0	2	1	2
3	2	0	0	38	1	22.5511	1.625	0	0	0	0	0.333333	0	0	1090	1	1	1	1	0	0	2	1	1
4	0.75	1	0	36	1	49.2587	18.703	0	0	1	0	0.25	1	1	1091	1	1	1	1	0	1	3	0	2
4	0.75	0	0	37	1	49.2587	5.7865	0	0	1	0	0.25	1	0	1091	1	1	1	1	0	1	3	0	2
4	1	0	0	37	1	49.2587	9.968	0	0	1	0	0.25	1	0	1091	1	1	1	1	0	1	3	0	2
4	1	1	1	37	1	49.2587	3.15	0	0	1	0	0.25	1	0	1091	1	1	1	1	0	1	3	0	1
1	4	1	1	24	0	45.4246	6.591	0	0	1	0	1	1	1	1092	1	1	1	1	1	1	2	1	2
3	1	0	0	38	1	20.3587	54.4	0	0	0	0	0.333333	0	1	1093	1	1	1	1	0	0	3	0	3
3	1	0	0	39	1	20.3587	18.016	0	0	0	0	0.333333	0	0	1093	1	1	1	1	0	0	3	0	2
3	1	0	0	39	1	20.3587	16.391	0	0	0	0	0.333333	0	0	1093	1	1	1	2	0	0	3	0	2
1	0.75	1	1	38	1	26.5784	7.92	0	0	0	0	1	0	1	1094	1	0	5	1	0	1	3	0	2
3	0.75	1	0	33	0	26.3351	2.5185	0	0	0	0	0.333333	0	1	1095	1	1	1	1	0	1	3	0	1
3	1	0	0	34	0	26.3351	7.7715	0	0	0	0	0.333333	0	0	1095	1	1	1	1	0	1	3	0	2
3	1	0	0	34	0	26.3351	3.933	0	0	0	0	0.333333	0	0	1095	1	1	1	0	0	1	3	0	1
2	8	0	0	28	0	24.3234	7.75	0	0	1	0	0.5	1	1	1096	1	1	1	1	1	0	3	0	2
2	8	0	0	28	0	24.3234	9.72	0	0	1	0	0.5	1	0	1096	1	1	1	1	1	0	3	0	2
1	2	0	0	32	0	24.4594	44.135	1	0	0	0	1	1	1	1097	1	1	1	2	0	0	4	0	3
1	15	0	0	34	0	55.4368	30.66	0	0	0	0	1	0	1	1098	1	1	1	1	1	1	3	0	3
5	4	0	0	39	1	29.9505	24.18	0	0	0	0	0.2	0	1	1099	1	1	1	1	1	1	2	1	3
5	4	0	0	39	1	29.9505	16.8	0	0	0	0	0.2	0	0	1099	1	1	1	1	1	1	2	1	2
2	5	0	0	40	1	19.0041	19.065	0	0	0	0	0.5	0	1	1100	0	0	2	1	1	0	3	0	2
2	5	0	0	40	1	19.0041	22.36	0	0	0	0	0.5	0	0	1100	0	0	2	1	1	0	3	0	3
3	1.5	0	0	28	0	18.396	12.6	1	0	0	0	0.333333	1	1	1101	1	1	1	1	0	0	4	0	2
3	1.5	0	0	29	0	18.396	22.32	1	0	0	0	0.333333	1	0	1101	1	1	1	2	0	0	4	0	3
3	1.5	0	0	29	0	18.396	37.4	1	0	0	0	0.333333	1	0	1101	1	1	1	2	0	0	4	0	3
2	0.75	0	0	29	0	25.5415	1.245	0	0	0	0	0.5	0	1	1102	0	0	3	1	0	1	3	0	1
2	1.5	1	1	29	0	25.5415	1.05	0	0	0	0	0.5	0	0	1102	0	0	3	1	0	1	3	0	1
3	5	0	0	35	1	27.5834	74.8	0	0	1	0	0.333333	1	1	1103	0	1	1	1	1	1	2	1	3
3	5	0	0	35	1	27.5834	26.544	0	0	1	0	0.333333	1	0	1103	0	1	1	1	1	1	2	1	3
3	5	0	0	35	1	27.5834	33.75	0	0	1	0	0.333333	1	0	1103	0	1	1	1	1	1	2	1	3
4	3	0	0	30	0	39.9337	25.675	0	0	1	0	0.25	1	1	1104	1	1	1	1	1	1	2	1	3
4	3	0	0	30	0	39.9337	7.344	0	0	1	0	0.25	1	0	1104	1	1	1	1	1	1	2	1	2
4	3	0	0	30	0	39.9337	13.14	0	0	1	0	0.25	1	0	1104	1	1	1	1	1	1	2	1	2
4	3	1	1	30	0	39.9337	20.16	0	0	1	0	0.25	1	0	1104	1	1	1	1	1	1	2	1	3
3	3.5	0	0	25	0	25.6564	30.4	1	0	1	0	0.333333	1	1	1105	1	1	1	1	1	1	4	0	3
3	3.5	0	0	25	0	25.6564	99	1	0	1	0	0.333333	1	0	1105	1	1	1	1	1	1	4	0	3
3	3.5	0	0	25	0	25.6564	95.76	1	0	1	0	0.333333	1	0	1105	1	1	1	1	1	1	4	0	3
3	4.5	0	0	24	0	30.2248	1.8525	0	0	0	0	0.333333	0	1	1106	1	1	1	1	1	1	1	1	1
3	4.5	0	0	25	0	30.2248	2.86	0	0	0	0	0.333333	0	0	1106	1	1	1	1	1	1	1	1	1
3	4.5	0	0	25	0	30.2248	4.69	0	0	0	0	0.333333	0	0	1106	1	1	1	1	1	1	1	1	1
7	3.5	1	0	33	0	20.5244	25.5	0	0	0	0	0.142857	0	1	1107	1	1	1	1	1	0	2	1	3
7	3.5	0	0	33	0	20.5244	78.12	0	0	0	0	0.142857	0	0	1107	1	1	1	1	1	0	2	1	3
7	3.5	0	0	33	0	20.5244	70.4	0	0	0	0	0.142857	0	0	1107	1	1	1	1	1	0	2	1	3
7	3.5	0	0	33	0	20.5244	82	0	0	0	0	0.142857	0	0	1107	1	1	1	1	1	0	2	1	3
7	3.5	0	0	34	0	20.5244	3.575	0	0	0	0	0.142857	0	0	1107	1	1	1	1	1	0	2	1	1
7	3.5	0	0	34	0	20.5244	49.3	0	0	0	0	0.142857	0	0	1107	1	1	1	2	1	0	2	1	3
7	3.5	1	1	34	0	20.5244	26.544	0	0	0	0	0.142857	0	0	1107	1	1	1	2	1	0	2	1	3
1	1	1	0	31	0	32.0044	3.71	0	0	1	1	1	1	1	1108	0	1	1	1	0	1	4	0	1
2	3.5	0	0	30	0	18.1054	15.912	0	0	0	0	0.5	0	1	1109	1	1	1	2	1	0	1	1	2
2	3.5	1	1	30	0	18.1054	15.3	0	0	0	0	0.5	0	0	1109	1	1	1	1	1	0	1	1	2
3	6	0	0	33	0	31.9545	5.225	0	0	1	0	0.333333	1	1	1110	1	1	1	1	1	1	3	0	2
3	6	0	0	33	0	31.9545	1.904	0	0	1	0	0.333333	1	0	1110	1	1	1	1	1	1	3	0	1
3	6	0	0	34	0	31.9545	8.165	0	0	1	0	0.333333	1	0	1110	1	1	1	1	1	1	3	0	2
2	3	0	0	30	0	32.2144	2.772	0	0	1	0	0.5	1	1	1111	1	0	5	1	1	1	2	1	1
2	3	0	0	30	0	32.2144	6.82	0	0	1	0	0.5	1	0	1111	1	0	5	1	1	1	2	1	2
4	3	0	0	32	0	23.9206	10.032	0	0	1	0	0.25	1	1	1112	1	1	1	1	1	0	5	0	2
4	3	0	0	32	0	23.9206	8.165	0	0	1	0	0.25	1	0	1112	1	1	1	1	1	0	5	0	2
4	3	0	0	33	0	23.9206	11.88	0	0	1	0	0.25	1	0	1112	1	1	1	1	1	0	5	0	2
4	3	0	0	33	0	23.9206	6.784	0	0	1	0	0.25	1	0	1112	1	1	1	1	1	0	5	0	2
1	2	1	1	32	0	19.268	6.0135	0	0	0	0	1	0	1	1113	1	1	1	1	0	0	2	1	2
1	2	1	1	36	1	29.0518	35.04	0	0	0	0	1	0	1	1114	0	1	1	1	0	1	3	0	3
7	4	0	0	32	0	37.937	8.8	0	1	0	0	0.142857	1	1	1115	1	1	1	1	1	1	3	0	2
7	4	0	0	32	0	37.937	4.72	0	1	0	0	0.142857	1	0	1115	1	1	1	1	1	1	3	0	1
7	4	0	0	32	0	37.937	3.56	0	1	0	0	0.142857	1	0	1115	1	1	1	1	1	1	3	0	1
7	4	0	0	32	0	37.937	19.665	0	1	0	0	0.142857	1	0	1115	1	1	1	1	1	1	3	0	2
7	4	0	0	32	0	37.937	2.26	0	1	0	0	0.142857	1	0	1115	1	1	1	1	1	1	3	0	1
7	4	0	0	33	0	37.937	3.34	0	1	0	0	0.142857	1	0	1115	1	1	1	1	1	1	3	0	1
2	3	0	0	26	0	19.4503	6.435	0	0	0	0	0.5	0	1	1116	1	1	1	1	1	0	3	0	2
2	3	0	0	26	0	19.4503	6.344	0	0	0	0	0.5	0	0	1116	1	1	1	1	1	0	3	0	2
1	2.5	0	0	34	0	20.6324	22.952	0	0	0	0	1	0	1	1117	0	1	1	2	0	0	2	1	3
2	1.5	0	0	31	0	43.0121	8.2855	1	0	0	0	0.5	1	1	1118	1	1	1	1	0	1	4	0	2
1	1.5	1	1	35	1	21.1106	18.306	0	0	1	0	1	1	1	1119	0	1	1	1	0	0	4	0	2
1	3	0	0	26	0	29.9496	12.008	0	0	0	1	1	1	1	1120	0	1	1	1	1	1	5	0	2
4	2	0	0	29	0	19.0113	19.608	0	0	0	0	0.25	0	1	1121	1	1	1	1	0	0	2	1	2
4	2	0	0	29	0	19.0113	25.12	0	0	0	0	0.25	0	0	1121	1	1	1	1	0	0	2	1	3
4	2	0	0	29	0	19.0113	33.984	0	0	0	0	0.25	0	0	1121	1	1	1	1	0	0	2	1	3
1	10	1	1	31	0	37.2715	23.1	0	0	0	1	1	1	1	1122	0	1	1	1	1	1	1	1	3
5	4	0	0	31	0	27.5971	68.8	0	0	1	0	0.2	1	1	1123	0	1	1	1	1	1	5	0	3
5	4	0	0	31	0	27.5971	64.78	0	0	1	0	0.2	1	0	1123	0	1	1	1	1	1	5	0	3
5	4	0	0	31	0	27.5971	44.8	0	0	1	0	0.2	1	0	1123	0	1	1	1	1	1	5	0	3
5	4	0	0	31	0	27.5971	99.68	0	0	1	0	0.2	1	0	1123	0	1	1	1	1	1	5	0	3
5	4	0	0	31	0	27.5971	123.28	0	0	1	0	0.2	1	0	1123	0	1	1	1	1	1	5	0	3
4	3	0	0	28	0	37.4379	40.6285	0	0	1	0	0.25	1	1	1124	0	1	1	1	1	1	2	1	3
4	3	0	0	28	0	37.4379	56.574	0	0	1	0	0.25	1	0	1124	0	1	1	1	1	1	2	1	3
4	3	0	0	28	0	37.4379	37.584	0	0	1	0	0.25	1	0	1124	0	1	1	1	1	1	2	1	3
4	3	0	0	28	0	37.4379	71.4	0	0	1	0	0.25	1	0	1124	0	1	1	1	1	1	2	1	3
2	2	1	0	33	0	25.5266	22.95	0	0	1	0	0.5	1	1	1125	0	1	1	1	0	1	3	0	3
2	2	1	1	33	0	25.5266	18.06	0	0	1	0	0.5	1	0	1125	0	1	1	1	0	1	3	0	2
3	3	0	0	32	0	21.2846	38.766	1	0	0	0	0.333333	1	1	1126	1	1	1	1	1	0	3	0	3
3	3	1	0	32	0	21.2846	19.04	1	0	0	0	0.333333	1	0	1126	1	1	1	1	1	0	3	0	2
3	3	0	0	32	0	21.2846	73.26	1	0	0	0	0.333333	1	0	1126	1	1	1	1	1	0	3	0	3
3	4	0	0	28	0	41.2696	13.735	0	0	1	0	0.333333	1	1	1127	1	1	1	1	1	1	3	0	2
3	4	0	0	28	0	41.2696	24.25	0	0	1	0	0.333333	1	0	1127	1	1	1	1	1	1	3	0	3
3	3	0	0	34	0	24.0887	22.68	0	0	1	0	0.333333	1	1	1128	1	1	1	1	1	0	3	0	3
3	3	0	0	35	1	24.0887	9.76	0	0	1	0	0.333333	1	0	1128	1	1	1	1	1	0	3	0	2
3	3	0	0	35	1	24.0887	24.61	0	0	1	0	0.333333	1	0	1128	1	1	1	1	1	0	3	0	3
2	7	0	0	31	0	20.0119	74.69	1	0	1	0	0.5	1	1	1129	0	1	1	1	1	0	5	0	3
2	7	0	0	31	0	20.0119	28.8	1	0	1	0	0.5	1	0	1129	0	1	1	1	1	0	5	0	3
2	2	0	0	26	0	19.0479	56.25	0	0	1	0	0.5	1	1	1130	1	1	1	1	0	0	5	0	3
2	2	1	1	27	0	19.0479	38.18	0	0	1	0	0.5	1	0	1130	1	1	1	1	0	0	5	0	3
6	2	0	0	30	0	21.0076	4.1745	0	0	1	0	0.166667	1	1	1131	1	1	1	1	0	0	2	1	1
6	2	0	0	30	0	21.0076	12.22	0	0	1	0	0.166667	1	0	1131	1	1	1	1	0	0	2	1	2
6	2	0	0	30	0	21.0076	8.17	0	0	1	0	0.166667	1	0	1131	1	1	1	1	0	0	2	1	2
6	2	0	0	30	0	21.0076	5.4325	0	0	1	0	0.166667	1	0	1131	1	1	1	1	0	0	2	1	2
6	2	0	0	30	0	21.0076	10.05	0	0	1	0	0.166667	1	0	1131	1	1	1	1	0	0	2	1	2
6	2	0	0	30	0	21.0076	6.552	0	0	1	0	0.166667	1	0	1131	1	1	1	1	0	0	2	1	2
3	0	0	0	30	0	24.6921	22.594	1	1	0	0	0.333333	1	1	1132	1	1	1	2	0	0	3	0	3
3	0	0	0	30	0	24.6921	2.8	1	1	0	0	0.333333	1	0	1132	1	1	1	2	0	0	3	0	1
3	0	1	1	31	0	24.6921	15.58	1	1	0	0	0.333333	1	0	1132	1	1	1	2	0	0	3	0	2
3	2	0	0	25	0	21.1106	22.8	0	0	1	0	0.333333	1	1	1133	1	1	1	1	0	0	3	0	3
3	2	0	0	25	0	21.1106	23.493	0	0	1	0	0.333333	1	0	1133	1	1	1	1	0	0	3	0	3
3	2	0	0	25	0	21.1106	30.415	0	0	1	0	0.333333	1	0	1133	1	1	1	1	0	0	3	0	3
3	3	0	0	34	0	22.6553	10.05	0	0	0	0	0.333333	0	1	1134	1	1	1	1	1	0	3	0	2
3	3	0	0	34	0	22.6553	8.1	0	0	0	0	0.333333	0	0	1134	1	1	1	1	1	0	3	0	2
3	3	1	0	34	0	22.6553	31.6	0	0	0	0	0.333333	0	0	1134	1	1	1	1	1	0	3	0	3
2	2	0	0	37	1	31.8254	70.31	0	0	0	0	0.5	0	1	1135	1	1	1	2	0	1	5	0	3
2	2	1	0	37	1	31.8254	32	0	0	0	0	0.5	0	0	1135	1	1	1	1	0	1	5	0	3
3	3.5	0	0	28	0	24.7972	20.224	0	0	1	0	0.333333	1	1	1136	1	1	1	1	1	0	3	0	3
3	3.5	0	0	28	0	24.7972	21.488	0	0	1	0	0.333333	1	0	1136	1	1	1	1	1	0	3	0	3
3	3.5	1	0	28	0	24.7972	15.37	0	0	1	0	0.333333	1	0	1136	1	1	1	1	1	0	3	0	2
6	4	0	0	25	0	23.0492	4.368	0	0	0	0	0.166667	0	1	1137	1	0	2	1	1	0	3	0	1
6	4	0	0	25	0	23.0492	7.316	0	0	0	0	0.166667	0	0	1137	1	0	2	1	1	0	3	0	2
6	4	0	0	25	0	23.0492	5.52	0	0	0	0	0.166667	0	0	1137	1	0	2	1	1	0	3	0	2
6	4	0	0	25	0	23.0492	9.568	0	0	0	0	0.166667	0	0	1137	1	0	2	1	1	0	3	0	2
6	4	0	0	25	0	23.0492	8.586	0	0	0	0	0.166667	0	0	1137	1	0	2	1	1	0	3	0	2
6	3	0	0	30	0	36.8716	12.5125	0	0	1	0	0.166667	1	1	1138	1	1	1	1	1	1	4	0	2
6	3	0	0	30	0	36.8716	8.9665	0	0	1	0	0.166667	1	0	1138	1	1	1	1	1	1	4	0	2
6	3	0	0	30	0	36.8716	11.005	0	0	1	0	0.166667	1	0	1138	1	1	1	1	1	1	4	0	2
6	3	1	0	30	0	36.8716	7.98	0	0	1	0	0.166667	1	0	1138	1	1	1	1	1	1	4	0	2
6	3	0	0	30	0	36.8716	9.96	0	0	1	0	0.166667	1	0	1138	1	1	1	1	1	1	4	0	2
6	3	1	1	30	0	36.8716	9.348	0	0	1	0	0.166667	1	0	1138	1	1	1	1	1	1	4	0	2
3	2	0	0	31	0	23.9235	26.98	0	0	0	0	0.333333	0	1	1139	1	0	3	1	0	0	3	0	3
3	2	0	0	31	0	23.9235	12.104	0	0	0	0	0.333333	0	0	1139	1	0	3	1	0	0	3	0	2
3	2	0	0	31	0	23.9235	7.35	0	0	0	0	0.333333	0	0	1139	1	0	3	1	0	0	3	0	2
1	4	0	0	33	0	22.0664	16.768	0	0	0	0	1	0	1	1140	1	0	2	1	1	0	3	0	2
1	3	0	0	37	1	21.3972	3.8335	0	1	0	0	1	1	1	1141	1	1	1	1	1	0	2	1	1
3	5	0	0	32	0	33.2648	21.336	0	1	0	0	0.333333	1	1	1142	1	1	1	1	1	1	2	1	3
3	5	0	0	32	0	33.2648	38.376	0	1	0	0	0.333333	1	0	1142	1	1	1	1	1	1	2	1	3
3	5	0	0	32	0	33.2648	18.972	0	1	0	0	0.333333	1	0	1142	1	1	1	1	1	1	2	1	2
2	2.5	0	0	29	0	30.4257	48.96	0	0	1	0	0.5	1	1	1143	1	1	1	1	0	1	3	0	3
2	2.5	1	1	29	0	30.4257	15.2	0	0	1	0	0.5	1	0	1143	1	1	1	1	0	1	3	0	2
6	1	0	0	27	0	22.3945	18.9	0	0	0	0	0.166667	0	1	1144	1	1	1	1	0	0	4	0	2
6	1	0	0	27	0	22.3945	1.35	0	0	0	0	0.166667	0	0	1144	1	1	1	1	0	0	4	0	1
6	1	0	0	28	0	22.3945	18.76	0	0	0	0	0.166667	0	0	1144	1	1	1	1	0	0	4	0	2
6	1	0	0	28	0	22.3945	24.12	0	0	0	0	0.166667	0	0	1144	1	1	1	1	0	0	4	0	3
6	1	0	0	28	0	22.3945	2.132	0	0	0	0	0.166667	0	0	1144	1	1	1	1	0	0	4	0	1
6	1	0	0	28	0	22.3945	12.28	0	0	0	0	0.166667	0	0	1144	1	1	1	2	0	0	4	0	2
1	2	0	0	23	0	22.6896	116.64	0	0	1	0	1	1	1	1145	1	1	1	2	0	0	3	0	3
4	2	0	0	38	1	32.3371	6.63	0	0	0	0	0.25	0	1	1146	1	1	1	0	0	1	3	0	2
4	2	0	0	38	1	32.3371	2.2475	0	0	0	0	0.25	0	0	1146	1	1	1	1	0	1	3	0	1
4	2	0	0	38	1	32.3371	5	0	0	0	0	0.25	0	0	1146	1	1	1	1	0	1	3	0	2
4	1	0	0	39	1	32.3371	2.31	0	0	0	0	0.25	0	0	1146	1	1	1	1	0	1	3	0	1
1	3	1	1	29	0	24.2738	35.916	0	1	1	0	1	1	1	1147	1	1	1	1	1	0	5	0	3
6	3	0	0	31	0	29.0835	22.325	0	0	1	0	0.166667	1	1	1148	0	1	1	1	1	1	2	1	3
6	3	0	0	32	0	29.0835	8.1	0	0	1	0	0.166667	1	0	1148	0	1	1	1	1	1	2	1	2
6	3	0	0	32	0	29.0835	10.3305	0	0	1	0	0.166667	1	0	1148	0	1	1	1	1	1	2	1	2
6	3	0	0	32	0	29.0835	7.412	0	0	1	0	0.166667	1	0	1148	0	1	1	1	1	1	2	1	2
1	2	1	1	27	0	25.2679	15.18	1	0	0	0	1	1	1	1149	1	1	1	1	0	1	2	1	2
1	6	0	0	28	0	17.7525	25.28	0	0	1	0	1	1	1	1150	1	0	2	1	1	0	3	0	3
4	5	0	0	39	1	41.0925	84.173	0	1	0	0	0.25	1	1	1151	1	0	3	1	1	1	3	0	3
4	5	0	0	39	1	41.0925	25.65	0	1	0	0	0.25	1	0	1151	1	0	3	1	1	1	3	0	3
4	5	0	0	39	1	41.0925	112.42	0	1	0	0	0.25	1	0	1151	1	0	3	1	1	1	3	0	3
4	5	0	0	39	1	41.0925	80.36	0	1	0	0	0.25	1	0	1151	1	0	3	1	1	1	3	0	3
3	2.5	0	0	34	0	25.2442	10.668	0	1	0	0	0.333333	1	1	1152	1	0	4	1	0	1	3	0	2
3	2.5	0	0	34	0	25.2442	27.45	0	1	0	0	0.333333	1	0	1152	1	0	4	2	0	1	3	0	3
3	2.5	0	0	34	0	25.2442	9.925	0	1	0	0	0.333333	1	0	1152	1	0	4	0	0	1	3	0	2
3	4.5	0	0	30	0	19.9669	3.92	0	0	1	0	0.333333	1	1	1153	1	1	1	1	1	0	2	1	1
3	4.5	0	0	31	0	19.9669	6.6	0	0	1	0	0.333333	1	0	1153	1	1	1	1	1	0	2	1	2
2	3.5	0	0	29	0	26.072	36.27	0	0	0	0	0.5	0	1	1154	1	1	1	1	1	1	3	0	3
2	3.5	0	0	29	0	26.072	16.6125	0	0	0	0	0.5	0	0	1154	1	1	1	1	1	1	3	0	2
1	3	0	0	31	0	46.0465	8.1	0	0	1	0	1	1	1	1155	1	1	1	1	1	1	2	1	2
7	2.5	0	0	33	0	22.2692	4.59	1	0	0	0	0.142857	1	1	1156	1	0	3	1	0	0	3	0	1
7	2.5	0	0	33	0	22.2692	44.84	1	0	0	0	0.142857	1	0	1156	1	0	3	1	0	0	3	0	3
7	2.5	0	0	34	0	22.2692	6.9	1	0	0	0	0.142857	1	0	1156	1	0	3	1	0	0	3	0	2
7	2.5	0	0	34	0	22.2692	3.1705	1	0	0	0	0.142857	1	0	1156	1	0	3	1	0	0	3	0	1
7	2.5	0	0	34	0	22.2692	8.122	1	0	0	0	0.142857	1	0	1156	1	0	3	2	0	0	3	0	2
7	2.5	0	0	34	0	22.2692	1.36	1	0	0	0	0.142857	1	0	1156	1	0	3	2	0	0	3	0	1
1	2	1	1	28	0	26.3913	51.15	0	0	1	0	1	1	1	1157	1	1	1	2	0	1	3	0	3
5	2	0	0	24	0	18.624	37.82	0	0	1	0	0.2	1	1	1158	1	1	1	1	0	0	4	0	3
5	2	0	0	24	0	18.624	13.8125	0	0	1	0	0.2	1	0	1158	1	1	1	1	0	0	4	0	2
5	2	1	0	24	0	18.624	22.27	0	0	1	0	0.2	1	0	1158	1	1	1	2	0	0	4	0	3
5	2	0	0	25	0	18.624	24	0	0	1	0	0.2	1	0	1158	1	1	1	2	0	0	4	0	3
5	2	0	0	25	0	18.624	10.658	0	0	1	0	0.2	1	0	1158	1	1	1	2	0	0	4	0	2
2	2.5	0	0	24	0	43.8918	22.65	0	0	1	0	0.5	1	1	1159	1	0	5	1	0	1	3	0	3
2	2.5	0	0	24	0	43.8918	6.75	0	0	1	0	0.5	1	0	1159	1	0	5	1	0	1	3	0	2
4	3	0	0	31	0	33.6136	15.246	0	0	0	0	0.25	0	1	1160	1	1	1	1	1	1	3	0	2
4	3	0	0	31	0	33.6136	13.325	0	0	0	0	0.25	0	0	1160	1	1	1	1	1	1	3	0	2
4	3	1	0	31	0	33.6136	15.9	0	0	0	0	0.25	0	0	1160	1	1	1	1	1	1	3	0	2
4	3	1	1	31	0	33.6136	6.958	0	0	0	0	0.25	0	0	1160	1	1	1	1	1	1	3	0	2
2	2	0	0	28	0	20.9359	12.4525	1	0	1	0	0.5	1	1	1161	1	0	5	1	0	0	5	0	2
2	2	0	0	28	0	20.9359	39.776	1	0	1	0	0.5	1	0	1161	1	0	5	1	0	0	5	0	3
4	3.5	0	0	28	0	20.8911	45.9405	0	0	0	0	0.25	0	1	1162	1	1	1	1	1	0	4	0	3
4	3.5	0	0	28	0	20.8911	18.02	0	0	0	0	0.25	0	0	1162	1	1	1	1	1	0	4	0	2
4	3.5	0	0	28	0	20.8911	36.668	0	0	0	0	0.25	0	0	1162	1	1	1	1	1	0	4	0	3
4	3.5	0	0	29	0	20.8911	40.33	0	0	0	0	0.25	0	0	1162	1	1	1	1	1	0	4	0	3
3	2.5	0	0	26	0	21.2628	12.544	0	0	0	0	0.333333	0	1	1163	1	1	1	1	0	0	3	0	2
3	2.5	0	0	26	0	21.2628	9.86	0	0	0	0	0.333333	0	0	1163	1	1	1	1	0	0	3	0	2
3	2.5	0	0	26	0	21.2628	8.745	0	0	0	0	0.333333	0	0	1163	1	1	1	1	0	0	3	0	2
2	1.5	0	0	37	1	32.383	27.744	0	0	0	0	0.5	0	1	1164	0	1	1	1	0	1	3	0	3
2	1.5	1	0	37	1	32.383	42.5	0	0	0	0	0.5	0	0	1164	0	1	1	1	0	1	3	0	3
2	2	0	0	31	0	32.5755	6.075	0	1	1	0	0.5	1	1	1165	1	1	1	1	0	1	3	0	2
2	2	0	0	31	0	32.5755	4.34	0	1	1	0	0.5	1	0	1165	1	1	1	1	0	1	3	0	1
1	3.5	0	0	32	0	32.8391	0.4	0	0	0	0	1	0	1	1166	1	1	1	1	1	1	2	1	1
1	2	0	0	33	0	21.9001	23.25	1	1	0	0	1	1	1	1167	0	1	1	1	0	0	4	0	3
3	4.5	0	0	30	0	28.6587	4.6325	0	0	0	0	0.333333	0	1	1168	1	1	1	1	1	1	4	0	1
3	4.5	0	0	30	0	28.6587	7.2765	0	0	0	0	0.333333	0	0	1168	1	1	1	1	1	1	4	0	2
3	4.5	1	0	30	0	28.6587	2.128	0	0	0	0	0.333333	0	0	1168	1	1	1	1	1	1	4	0	1
2	2.5	0	0	35	1	21.9459	16.214	0	0	0	0	0.5	0	1	1169	1	0	2	1	0	0	3	0	2
2	2.5	0	0	35	1	21.9459	4.81	0	0	0	0	0.5	0	0	1169	1	0	2	1	0	0	3	0	1
4	14	0	0	37	1	47.4633	79.253	0	1	1	0	0.25	1	1	1170	1	0	3	1	1	1	4	0	3
4	14	0	0	37	1	47.4633	41.82	0	1	1	0	0.25	1	0	1170	1	0	3	1	1	1	4	0	3
4	14	0	0	37	1	47.4633	42.14	0	1	1	0	0.25	1	0	1170	1	0	3	1	1	1	4	0	3
4	14	0	0	37	1	47.4633	43.68	0	1	1	0	0.25	1	0	1170	1	0	3	1	1	1	4	0	3
4	3	0	0	33	0	22.9551	10.287	0	1	0	0	0.25	1	1	1171	0	1	1	0	1	0	2	1	2
4	3	0	0	33	0	22.9551	7.544	0	1	0	0	0.25	1	0	1171	0	1	1	1	1	0	2	1	2
4	3	0	0	34	0	22.9551	2.494	0	1	0	0	0.25	1	0	1171	0	1	1	1	1	0	2	1	1
3	2.5	0	0	34	0	33.571	14.555	0	0	1	0	0.333333	1	1	1172	1	0	5	1	0	1	3	0	2
3	2.5	0	0	34	0	33.571	9.3	0	0	1	0	0.333333	1	0	1172	1	0	5	1	0	1	3	0	2
3	2.5	0	0	34	0	33.571	1.725	0	0	1	0	0.333333	1	0	1172	1	0	5	1	0	1	3	0	1
1	2	0	0	42	1	20.9652	1.925	0	1	0	0	1	1	1	1173	0	1	1	2	0	0	2	1	1
3	2	0	0	36	1	25.5893	66.4	0	0	0	0	0.333333	0	1	1174	0	1	1	1	0	1	5	0	3
3	2	0	0	36	1	25.5893	42.435	0	0	0	0	0.333333	0	0	1174	0	1	1	1	0	1	5	0	3
3	2	0	0	36	1	25.5893	92.82	0	0	0	0	0.333333	0	0	1174	0	1	1	1	0	1	5	0	3
1	3	1	1	28	0	24.6258	24.3	0	0	0	0	1	0	1	1175	1	1	1	1	1	0	2	1	3
2	4	0	0	26	0	30.8172	5.425	0	0	0	0	0.5	0	1	1176	1	1	1	1	1	1	1	1	2
2	4	1	1	27	0	30.8172	2.38	0	0	0	0	0.5	0	0	1176	1	1	1	1	1	1	1	1	1
6	3.5	0	0	36	1	41.6972	23.78	0	0	0	0	0.166667	0	1	1177	1	1	1	1	1	1	4	0	3
6	3.5	0	0	36	1	41.6972	10.132	0	0	0	0	0.166667	0	0	1177	1	1	1	1	1	1	4	0	2
6	3.5	0	0	37	1	41.6972	13.695	0	0	0	0	0.166667	0	0	1177	1	1	1	1	1	1	4	0	2
6	3.5	1	0	37	1	41.6972	7.439	0	0	0	0	0.166667	0	0	1177	1	1	1	1	1	1	4	0	2
6	3.5	1	0	37	1	41.6972	19.55	0	0	0	0	0.166667	0	0	1177	1	1	1	1	1	1	4	0	2
6	3.5	0	0	38	1	41.6972	8.004	0	0	0	0	0.166667	0	0	1177	1	1	1	1	1	1	4	0	2
3	3.5	0	0	33	0	23.5942	17.36	0	1	0	0	0.333333	1	1	1178	1	1	1	2	1	0	3	0	2
3	3.5	0	0	33	0	23.5942	12.78	0	1	0	0	0.333333	1	0	1178	1	1	1	2	1	0	3	0	2
3	3.5	0	0	33	0	23.5942	8.7	0	1	0	0	0.333333	1	0	1178	1	1	1	0	1	0	3	0	2
4	5	0	0	38	1	50.8368	5.78	0	0	1	0	0.25	1	1	1179	1	1	1	1	1	1	3	0	2
4	5	0	0	38	1	50.8368	11.664	0	0	1	0	0.25	1	0	1179	1	1	1	1	1	1	3	0	2
4	5	0	0	38	1	50.8368	14.596	0	0	1	0	0.25	1	0	1179	1	1	1	1	1	1	3	0	2
4	5	0	0	39	1	50.8368	10.5705	0	0	1	0	0.25	1	0	1179	1	1	1	1	1	1	3	0	2
5	2.5	0	0	31	0	33.2991	9.45	0	1	0	0	0.2	1	1	1180	0	1	1	1	0	1	2	1	2
5	2.5	0	0	31	0	33.2991	11.68	0	1	0	0	0.2	1	0	1180	0	1	1	1	0	1	2	1	2
5	2.5	0	0	31	0	33.2991	7.636	0	1	0	0	0.2	1	0	1180	0	1	1	1	0	1	2	1	2
5	2.5	0	0	32	0	33.2991	14.85	0	1	0	0	0.2	1	0	1180	0	1	1	1	0	1	2	1	2
5	2.5	0	0	32	0	33.2991	10.56	0	1	0	0	0.2	1	0	1180	0	1	1	1	0	1	2	1	2
4	2	0	0	26	0	22.9619	5.796	0	0	1	0	0.25	1	1	1181	1	1	1	1	0	0	2	1	2
4	2	0	0	26	0	22.9619	11.44	0	0	1	0	0.25	1	0	1181	1	1	1	1	0	0	2	1	2
4	2	1	1	26	0	22.9619	4.0425	0	0	1	0	0.25	1	0	1181	1	1	1	1	0	0	2	1	1
2	2	0	0	26	0	18.548	7.7025	0	0	1	0	0.5	1	1	1182	1	1	1	1	0	0	3	0	2
2	2	1	1	27	0	18.548	6.004	0	0	1	0	0.5	1	0	1182	1	1	1	1	0	0	3	0	2
4	2	0	0	27	0	35.6664	9.916	0	0	1	0	0.25	1	1	1183	1	1	1	1	0	1	3	0	2
4	2	0	0	27	0	35.6664	21.56	0	0	1	0	0.25	1	0	1183	1	1	1	1	0	1	3	0	3
4	2	0	0	27	0	35.6664	20.16	0	0	1	0	0.25	1	0	1183	1	1	1	1	0	1	3	0	3
4	2	0	0	27	0	35.6664	16	0	0	1	0	0.25	1	0	1183	1	1	1	1	0	1	3	0	2
5	5	0	0	30	0	43.5591	2.9785	0	0	1	0	0.2	1	1	1184	1	1	1	1	1	1	3	0	1
5	5	0	0	30	0	43.5591	8.165	0	0	1	0	0.2	1	0	1184	1	1	1	1	1	1	3	0	2
5	5	0	0	30	0	43.5591	15.504	0	0	1	0	0.2	1	0	1184	1	1	1	1	1	1	3	0	2
5	5	0	0	30	0	43.5591	8.97	0	0	1	0	0.2	1	0	1184	1	1	1	1	1	1	3	0	2
5	5	1	1	30	0	43.5591	13.298	0	0	1	0	0.2	1	0	1184	1	1	1	1	1	1	3	0	2
2	2.5	0	0	23	0	22.8488	11.88	0	0	1	0	0.5	1	1	1185	1	1	1	1	0	0	2	1	2
2	2.5	1	1	23	0	22.8488	14	0	0	1	0	0.5	1	0	1185	1	1	1	1	0	0	2	1	2
3	2.5	0	0	38	1	22.4836	10.947	0	0	0	0	0.333333	0	1	1186	1	0	4	1	0	0	2	1	2
3	2.5	0	0	38	1	22.4836	9.028	0	0	0	0	0.333333	0	0	1186	1	0	4	1	0	0	2	1	2
3	2.5	0	0	39	1	22.4836	13.76	0	0	0	0	0.333333	0	0	1186	1	0	4	1	0	0	2	1	2
3	5.5	0	0	39	1	25.4578	9.24	0	0	0	0	0.333333	0	1	1187	1	1	1	1	1	1	3	0	2
3	5.5	0	0	39	1	25.4578	9.03	0	0	0	0	0.333333	0	0	1187	1	1	1	1	1	1	3	0	2
2	7	0	0	37	1	33.7298	33.75	0	0	1	0	0.5	1	1	1188	1	1	1	1	1	1	3	0	3
2	7	1	1	37	1	33.7298	74.76	0	0	1	0	0.5	1	0	1188	1	1	1	1	1	1	3	0	3
3	6.5	0	0	33	0	20.9005	38.872	1	0	0	0	0.333333	1	1	1189	1	1	1	1	1	0	3	0	3
3	6.5	0	0	34	0	20.9005	16.544	1	0	0	0	0.333333	1	0	1189	1	1	1	1	1	0	3	0	2
4	3	0	0	37	1	29.4944	4.648	0	1	0	0	0.25	1	1	1190	1	0	5	1	1	1	4	0	1
4	3	0	0	38	1	29.4944	10.8205	0	1	0	0	0.25	1	0	1190	1	0	5	1	1	1	4	0	2
4	3	0	0	38	1	29.4944	7.56	0	1	0	0	0.25	1	0	1190	1	0	5	1	1	1	4	0	2
4	3	1	1	38	1	29.4944	5	0	1	0	0	0.25	1	0	1190	1	0	5	1	1	1	4	0	2
7	2.5	0	0	27	0	23.4776	4.2	0	0	1	0	0.142857	1	1	1191	1	1	1	1	0	0	3	0	1
7	2.5	0	0	27	0	23.4776	14.245	0	0	1	0	0.142857	1	0	1191	1	1	1	1	0	0	3	0	2
7	2.5	0	0	27	0	23.4776	9.24	0	0	1	0	0.142857	1	0	1191	1	1	1	1	0	0	3	0	2
7	2.5	0	0	28	0	23.4776	4.255	0	0	1	0	0.142857	1	0	1191	1	1	1	1	0	0	3	0	1
7	2.5	0	0	28	0	23.4776	10.296	0	0	1	0	0.142857	1	0	1191	1	1	1	1	0	0	3	0	2
7	2.5	0	0	28	0	23.4776	9.282	0	0	1	0	0.142857	1	0	1191	1	1	1	1	0	0	3	0	2
7	2.5	0	0	28	0	23.4776	18.87	0	0	1	0	0.142857	1	0	1191	1	1	1	1	0	0	3	0	2
1	3.5	0	0	30	0	21.6308	2.22	1	0	0	0	1	1	1	1192	0	1	1	1	1	0	1	1	1
1	2	1	1	31	0	21.793	127.4	0	0	0	0	1	0	1	1193	0	1	1	2	0	0	4	0	3
1	4.5	1	1	32	0	25.7573	26.928	0	0	0	0	1	0	1	1194	1	1	1	1	1	1	3	0	3
2	4	0	0	27	0	49.5844	14.07	0	0	0	0	0.5	0	1	1195	1	1	1	0	1	1	2	1	2
2	4	1	1	27	0	49.5844	15.6	0	0	0	0	0.5	0	0	1195	1	1	1	1	1	1	2	1	2
1	2.5	0	0	40	1	24.7148	12.136	0	0	0	0	1	0	1	1196	0	0	3	1	0	0	2	1	2
4	14	0	0	42	1	17.6964	3.239	0	0	0	0	0.25	0	1	1197	0	1	1	1	1	0	4	0	1
4	14	0	0	42	1	17.6964	4.5845	0	0	0	0	0.25	0	0	1197	0	1	1	1	1	0	4	0	1
4	14	0	0	42	1	17.6964	4.2185	0	0	0	0	0.25	0	0	1197	0	1	1	1	1	0	4	0	1
4	14	0	0	42	1	17.6964	11.9595	0	0	0	0	0.25	0	0	1197	0	1	1	1	1	0	4	0	2
4	2	0	0	40	1	33.5135	18.252	0	0	1	0	0.25	1	1	1198	1	1	1	1	0	1	4	0	2
4	2	0	0	40	1	33.5135	46.17	0	0	1	0	0.25	1	0	1198	1	1	1	1	0	1	4	0	3
4	2	0	0	40	1	33.5135	27.2	0	0	1	0	0.25	1	0	1198	1	1	1	1	0	1	4	0	3
4	2	0	0	40	1	33.5135	18.9	0	0	1	0	0.25	1	0	1198	1	1	1	1	0	1	4	0	2
3	3	1	0	30	0	25.1514	18.565	0	0	1	0	0.333333	1	1	1199	1	1	1	1	1	1	4	0	2
3	3	0	0	30	0	25.1514	18.486	0	0	1	0	0.333333	1	0	1199	1	1	1	1	1	1	4	0	2
3	3	0	0	30	0	25.1514	73.72	0	0	1	0	0.333333	1	0	1199	1	1	1	1	1	1	4	0	3
4	4	0	0	31	0	29.0496	4.29	0	0	0	0	0.25	0	1	1200	1	1	1	1	1	1	4	0	1
4	4	0	0	31	0	29.0496	4.32	0	0	0	0	0.25	0	0	1200	1	1	1	1	1	1	4	0	1
4	4	0	0	31	0	29.0496	2.656	0	0	0	0	0.25	0	0	1200	1	1	1	1	1	1	4	0	1
4	4	0	0	31	0	29.0496	4.76	0	0	0	0	0.25	0	0	1200	1	1	1	1	1	1	4	0	1
2	3	0	0	30	0	36.9006	17.22	0	0	0	0	0.5	0	1	1201	1	1	1	1	1	1	2	1	2
2	3	1	1	30	0	36.9006	22.55	0	0	0	0	0.5	0	0	1201	1	1	1	1	1	1	2	1	3
2	7	0	0	35	1	31.7517	7.5	0	0	0	0	0.5	0	1	1202	0	1	1	1	1	1	2	1	2
2	3	0	0	27	0	27.2893	4.8	0	0	1	0	0.5	1	1	1203	1	1	1	1	1	1	2	1	1
2	3	0	0	27	0	27.2893	4.44	0	0	1	0	0.5	1	0	1203	1	1	1	1	1	1	2	1	1
1	3.5	0	0	33	0	23.7317	131.2	0	0	1	0	1	1	1	1204	0	1	1	1	1	0	3	0	3
3	1.5	0	0	27	0	25.7905	51.9995	0	0	1	0	0.333333	1	1	1205	1	0	3	1	0	1	4	0	3
3	1.5	0	0	27	0	25.7905	37.375	0	0	1	0	0.333333	1	0	1205	1	0	3	1	0	1	4	0	3
3	1.5	0	0	27	0	25.7905	98.9	0	0	1	0	0.333333	1	0	1205	1	0	3	1	0	1	4	0	3
4	1.5	0	0	31	0	26.037	25.536	0	1	0	0	0.25	1	1	1206	0	1	1	1	0	1	4	0	3
4	1.5	0	0	31	0	26.037	19.38	0	1	0	0	0.25	1	0	1206	0	1	1	1	0	1	4	0	2
4	1.5	0	0	31	0	26.037	13.272	0	1	0	0	0.25	1	0	1206	0	1	1	1	0	1	4	0	2
4	1.5	1	1	31	0	26.037	53.013	0	1	0	0	0.25	1	0	1206	0	1	1	1	0	1	4	0	3
1	3.5	0	0	34	0	21.0776	5.1765	0	0	0	0	1	0	1	1207	1	1	1	1	1	0	3	0	2
2	1	0	0	26	0	18.303	10.385	0	0	1	0	0.5	1	1	1208	1	1	1	1	0	0	3	0	2
2	1	0	0	26	0	18.303	7.05	0	0	1	0	0.5	1	0	1208	1	1	1	1	0	0	3	0	2
1	0.5	1	1	41	1	18.9521	1.43	0	0	0	0	1	0	1	1209	0	0	4	1	0	0	3	0	1
2	1	0	0	29	0	31.1632	1.122	0	0	1	0	0.5	1	1	1210	1	1	1	1	0	1	2	1	1
2	1	0	0	29	0	31.1632	1.17	0	0	1	0	0.5	1	0	1210	1	1	1	1	0	1	2	1	1
3	3	0	0	31	0	27.6326	8.619	0	0	1	0	0.333333	1	1	1211	1	1	1	1	1	1	5	0	2
3	3	0	0	31	0	27.6326	54.18	0	0	1	0	0.333333	1	0	1211	1	1	1	1	1	1	5	0	3
3	3	1	1	31	0	27.6326	19.832	0	0	1	0	0.333333	1	0	1211	1	1	1	1	1	1	5	0	2
4	2	0	0	33	0	20.3273	45.36	0	0	0	0	0.25	0	1	1212	1	1	1	1	0	0	3	0	3
3	1.5	0	0	33	0	53.7441	6.1335	0	0	1	0	0.333333	1	1	1213	0	1	1	1	0	1	2	1	2
3	1.5	0	0	33	0	53.7441	11.68	0	0	1	0	0.333333	1	0	1213	0	1	1	1	0	1	2	1	2
4	10	0	0	42	1	32.9229	8.28	0	1	0	0	0.25	1	1	1214	0	1	1	1	1	1	1	1	2
4	10	0	0	42	1	32.9229	10.85	0	1	0	0	0.25	1	0	1214	0	1	1	1	1	1	1	1	2
4	10	1	0	42	1	32.9229	5.67	0	1	0	0	0.25	1	0	1214	0	1	1	1	1	1	1	1	2
4	4.5	0	0	29	0	29.2961	100.44	1	0	1	1	0.25	1	1	1215	1	1	1	1	1	1	3	0	3
4	4.5	0	0	29	0	29.2961	36.27	1	0	1	1	0.25	1	0	1215	1	1	1	1	1	1	3	0	3
4	4.5	0	0	29	0	29.2961	16.72	1	0	1	1	0.25	1	0	1215	1	1	1	1	1	1	3	0	2
4	4.5	1	1	29	0	29.2961	73.6	1	0	1	1	0.25	1	0	1215	1	1	1	1	1	1	3	0	3
8	2	0	0	33	0	25.9569	12.4	0	0	0	0	0.125	0	1	1216	1	1	1	1	0	1	3	0	2
8	2	0	0	33	0	25.9569	9.24	0	0	0	0	0.125	0	0	1216	1	1	1	1	0	1	3	0	2
8	2	1	0	34	0	25.9569	4.5	0	0	0	0	0.125	0	0	1216	1	1	1	2	0	1	3	0	1
8	2	0	0	34	0	25.9569	5.625	0	0	0	0	0.125	0	0	1216	1	1	1	2	0	1	3	0	2
8	2	1	0	34	0	25.9569	6.63	0	0	0	0	0.125	0	0	1216	1	1	1	2	0	1	3	0	2
8	2	0	0	34	0	25.9569	5.355	0	0	0	0	0.125	0	0	1216	1	1	1	2	0	1	3	0	2
8	2	0	0	34	0	25.9569	4.125	0	0	0	0	0.125	0	0	1216	1	1	1	2	0	1	3	0	1
8	2	0	0	34	0	25.9569	4.1035	0	0	0	0	0.125	0	0	1216	1	1	1	2	0	1	3	0	1
2	1.5	0	0	31	0	34.2764	40.584	0	1	1	0	0.5	1	1	1217	0	1	1	1	0	1	3	0	3
2	1.5	1	0	31	0	34.2764	13.904	0	1	1	0	0.5	1	0	1217	0	1	1	1	0	1	3	0	2
5	5	0	0	26	0	20.7428	4.582	0	0	0	1	0.2	1	1	1218	0	1	1	1	1	0	2	1	1
5	5	0	0	26	0	20.7428	5.508	0	0	0	1	0.2	1	0	1218	0	1	1	1	1	0	2	1	2
5	5	0	0	26	0	20.7428	7.872	0	0	0	1	0.2	1	0	1218	0	1	1	1	1	0	2	1	2
5	5	0	0	27	0	20.7428	9.66	0	0	0	1	0.2	1	0	1218	0	1	1	1	1	0	2	1	2
5	5	1	0	27	0	20.7428	7.455	0	0	0	1	0.2	1	0	1218	0	1	1	1	1	0	2	1	2
3	8	0	0	32	0	35.3453	2.496	0	1	1	0	0.333333	1	1	1219	1	1	1	1	1	1	3	0	1
3	8	0	0	32	0	35.3453	8.46	0	1	1	0	0.333333	1	0	1219	1	1	1	1	1	1	3	0	2
3	8	0	0	33	0	35.3453	14.508	0	1	1	0	0.333333	1	0	1219	1	1	1	1	1	1	3	0	2
9	3.5	0	0	31	0	30.0395	19.178	0	0	1	0	0.111111	1	1	1220	0	1	1	1	1	1	3	0	2
9	3.5	0	0	31	0	30.0395	12.402	0	0	1	0	0.111111	1	0	1220	0	1	1	1	1	1	3	0	2
9	3.5	0	0	31	0	30.0395	15.41	0	0	1	0	0.111111	1	0	1220	0	1	1	1	1	1	3	0	2
9	3.5	0	0	31	0	30.0395	6.976	0	0	1	0	0.111111	1	0	1220	0	1	1	1	1	1	3	0	2
9	3.5	0	0	31	0	30.0395	64.6	0	0	1	0	0.111111	1	0	1220	0	1	1	1	1	1	3	0	3
9	3.5	0	0	31	0	30.0395	17.554	0	0	1	0	0.111111	1	0	1220	0	1	1	1	1	1	3	0	2
9	3.5	0	0	31	0	30.0395	12.16	0	0	1	0	0.111111	1	0	1220	0	1	1	1	1	1	3	0	2
9	3.5	0	0	31	0	30.0395	5.46	0	0	1	0	0.111111	1	0	1220	0	1	1	1	1	1	3	0	2
2	3.5	0	0	30	0	23.1358	5.78	0	1	0	0	0.5	1	1	1221	0	0	2	1	1	0	1	1	2
2	3.5	0	0	30	0	23.1358	9.02	0	1	0	0	0.5	1	0	1221	0	0	2	1	1	0	1	1	2
1	5	1	0	34	0	46.0856	61.766	0	0	1	0	1	1	1	1222	0	1	1	1	1	1	4	0	3
5	0.5	0	0	30	0	27.3167	9.36	0	0	1	0	0.2	1	1	1223	0	1	1	1	0	1	2	1	2
5	0.5	0	0	30	0	27.3167	11.04	0	0	1	0	0.2	1	0	1223	0	1	1	1	0	1	2	1	2
5	0.5	0	0	30	0	27.3167	6.16	0	0	1	0	0.2	1	0	1223	0	1	1	1	0	1	2	1	2
5	0.5	0	0	30	0	27.3167	13.09	0	0	1	0	0.2	1	0	1223	0	1	1	1	0	1	2	1	2
5	1	0	0	31	0	27.3167	1.46	0	0	1	0	0.2	1	0	1223	0	1	1	1	0	1	2	1	1
3	11	0	0	40	1	34.8574	15.4	1	1	0	0	0.333333	1	1	1224	1	1	1	2	1	1	4	0	2
3	11	0	0	40	1	34.8574	25.428	1	1	0	0	0.333333	1	0	1224	1	1	1	2	1	1	4	0	3
3	11	0	0	40	1	34.8574	15.504	1	1	0	0	0.333333	1	0	1224	1	1	1	2	1	1	4	0	2
2	5	0	0	32	0	21.2547	4.62	0	0	0	0	0.5	0	1	1225	1	0	4	1	1	0	4	0	1
1	4.5	0	0	31	0	30.9862	55.08	0	0	1	0	1	1	1	1226	0	1	1	1	1	1	4	0	3
2	2	0	0	27	0	23.389	7.11	0	0	0	0	0.5	0	1	1227	1	1	1	1	0	0	4	0	2
2	2	1	0	27	0	23.389	7.227	0	0	0	0	0.5	0	0	1227	1	1	1	1	0	0	4	0	2
3	2	0	0	27	0	22.312	3.905	0	1	1	0	0.333333	1	1	1228	1	1	1	1	0	0	2	1	1
3	2	0	0	27	0	22.312	2.85	0	1	1	0	0.333333	1	0	1228	1	1	1	1	0	0	2	1	1
3	2	1	0	27	0	22.312	4.8285	0	1	1	0	0.333333	1	0	1228	1	1	1	1	0	0	2	1	1
5	2.5	0	0	26	0	52.0802	12.096	0	0	1	0	0.2	1	1	1229	1	1	1	1	0	1	3	0	2
5	2.5	0	0	26	0	52.0802	17.22	0	0	1	0	0.2	1	0	1229	1	1	1	1	0	1	3	0	2
5	2.5	0	0	26	0	52.0802	24.9	0	0	1	0	0.2	1	0	1229	1	1	1	1	0	1	3	0	3
5	2.5	1	0	26	0	52.0802	32.635	0	0	1	0	0.2	1	0	1229	1	1	1	1	0	1	3	0	3
5	2.5	1	0	27	0	52.0802	17.28	0	0	1	0	0.2	1	0	1229	1	1	1	1	0	1	3	0	2
3	2	0	0	26	0	22.11	56.855	0	1	0	0	0.333333	1	1	1230	1	0	2	1	0	0	4	0	3
3	2	0	0	26	0	22.11	25.025	0	1	0	0	0.333333	1	0	1230	1	0	2	1	0	0	4	0	3
3	2	0	0	27	0	22.11	37	0	1	0	0	0.333333	1	0	1230	1	0	2	1	0	0	4	0	3
3	1	0	0	38	1	28.8521	8.85	0	0	0	0	0.333333	0	1	1231	1	0	2	1	0	1	1	1	2
3	1	0	0	38	1	28.8521	4.32	0	0	0	0	0.333333	0	0	1231	1	0	2	1	0	1	1	1	1
3	1	0	0	38	1	28.8521	10.23	0	0	0	0	0.333333	0	0	1231	1	0	2	1	0	1	1	1	2
1	3	1	1	40	1	32.1159	83.085	0	1	0	0	1	1	1	1232	0	1	1	1	1	1	2	1	3
4	2	0	0	32	0	25.7133	18.612	0	1	0	0	0.25	1	1	1233	1	0	2	1	0	1	5	0	2
4	2	0	0	33	0	25.7133	3.5185	0	1	0	0	0.25	1	0	1233	1	0	2	1	0	1	5	0	1
4	2	0	0	33	0	25.7133	22.265	0	1	0	0	0.25	1	0	1233	1	0	2	1	0	1	5	0	3
4	2	0	0	33	0	25.7133	62.16	0	1	0	0	0.25	1	0	1233	1	0	2	1	0	1	5	0	3
3	2.5	0	0	27	0	22.9897	73.336	1	0	0	0	0.333333	1	1	1234	1	1	1	1	0	0	5	0	3
3	2.5	0	0	28	0	22.9897	52.48	1	0	0	0	0.333333	1	0	1234	1	1	1	1	0	0	5	0	3
2	4	0	0	34	0	23.8083	65.52	0	0	0	0	0.5	0	1	1235	1	1	1	1	1	0	2	1	3
2	4	0	0	34	0	23.8083	58.63	0	0	0	0	0.5	0	0	1235	1	1	1	1	1	0	2	1	3
2	3	0	0	25	0	21.9632	27.738	0	0	1	0	0.5	1	1	1236	1	1	1	2	1	0	3	0	3
2	3	1	0	25	0	21.9632	13.12	0	0	1	0	0.5	1	0	1236	1	1	1	2	1	0	3	0	2
3	5.5	0	0	29	0	27.7302	3.06	0	0	0	0	0.333333	0	1	1237	1	1	1	1	1	1	2	1	1
2	2.5	0	0	40	1	20.5161	20.128	0	0	0	0	0.5	0	1	1238	1	1	1	1	0	0	3	0	3
2	2.5	0	0	40	1	20.5161	9.92	0	0	0	0	0.5	0	0	1238	1	1	1	1	0	0	3	0	2
4	3	0	0	41	1	23.33	7.44	0	0	1	0	0.25	1	1	1239	1	1	1	1	1	0	2	1	2
4	3	0	0	41	1	23.33	5.9965	0	0	1	0	0.25	1	0	1239	1	1	1	1	1	0	2	1	2
4	3	0	0	41	1	23.33	6.615	0	0	1	0	0.25	1	0	1239	1	1	1	1	1	0	2	1	2
4	3	1	1	41	1	23.33	4.94	0	0	1	0	0.25	1	0	1239	1	1	1	1	1	0	2	1	1
4	2	0	0	30	0	20.4042	3.4815	0	0	0	0	0.25	0	1	1240	1	0	2	1	0	0	3	0	1
4	2	0	0	30	0	20.4042	11.376	0	0	0	0	0.25	0	0	1240	1	0	2	1	0	0	3	0	2
4	2	0	0	30	0	20.4042	3.312	0	0	0	0	0.25	0	0	1240	1	0	2	1	0	0	3	0	1
1	12	1	1	36	1	31.4558	43.5	0	0	1	0	1	1	1	1241	1	1	1	1	1	1	4	0	3
1	6	0	0	36	1	23.9938	37.84	0	0	1	1	1	1	1	1242	1	1	1	1	1	0	3	0	3
3	1	0	0	35	1	28.1124	8.241	0	0	0	0	0.333333	0	1	1243	1	1	1	1	0	1	4	0	2
3	1	0	0	35	1	28.1124	25.92	0	0	0	0	0.333333	0	0	1243	1	1	1	1	0	1	4	0	3
3	1	1	1	35	1	28.1124	29.6815	0	0	0	0	0.333333	0	0	1243	1	1	1	1	0	1	4	0	3
1	1	0	0	40	1	20.4828	5.81	0	0	0	0	1	0	1	1244	0	0	4	1	0	0	3	0	2
1	5	0	0	32	0	22.7077	5.51	1	0	0	0	1	1	1	1245	1	1	1	1	1	0	3	0	2
3	2	0	0	34	0	24.2658	19.35	1	0	0	0	0.333333	1	1	1246	0	1	1	1	0	0	3	0	2
3	2	0	0	34	0	24.2658	12.09	1	0	0	0	0.333333	1	0	1246	0	1	1	1	0	0	3	0	2
3	2	0	0	34	0	24.2658	33.836	1	0	0	0	0.333333	1	0	1246	0	1	1	1	0	0	3	0	3
3	2	0	0	41	1	22.312	28.6425	0	0	0	0	0.333333	0	1	1247	1	0	4	1	0	0	4	0	3
3	2	0	0	41	1	22.312	19.383	0	0	0	0	0.333333	0	0	1247	1	0	4	1	0	0	4	0	2
5	1	0	0	28	0	20.7673	57.6	0	0	0	0	0.2	0	1	1248	1	1	1	0	0	0	4	0	3
5	1	0	0	28	0	20.7673	39.01	0	0	0	0	0.2	0	0	1248	1	1	1	0	0	0	4	0	3
5	1	0	0	28	0	20.7673	30.4	0	0	0	0	0.2	0	0	1248	1	1	1	1	0	0	4	0	3
5	1	0	0	28	0	20.7673	57.96	0	0	0	0	0.2	0	0	1248	1	1	1	1	0	0	4	0	3
5	1.5	0	0	29	0	20.7673	24.91	0	0	0	0	0.2	0	0	1248	1	1	1	1	0	0	4	0	3
5	2	0	0	33	0	28.8153	6.9	0	0	0	0	0.2	0	1	1249	1	1	1	1	0	1	4	0	2
5	2	0	0	33	0	28.8153	5.88	0	0	0	0	0.2	0	0	1249	1	1	1	1	0	1	4	0	2
5	2	0	0	33	0	28.8153	10.449	0	0	0	0	0.2	0	0	1249	1	1	1	1	0	1	4	0	2
5	2	0	0	33	0	28.8153	13.8	0	0	0	0	0.2	0	0	1249	1	1	1	1	0	1	4	0	2
5	2	0	0	34	0	28.8153	5.95	0	0	0	0	0.2	0	0	1249	1	1	1	2	0	1	4	0	2
4	2.5	0	0	35	1	29.8638	8.085	0	0	1	0	0.25	1	1	1250	0	1	1	1	0	1	3	0	2
4	2.5	0	0	35	1	29.8638	10.725	0	0	1	0	0.25	1	0	1250	0	1	1	1	0	1	3	0	2
4	2.5	0	0	36	1	29.8638	14.28	0	0	1	0	0.25	1	0	1250	0	1	1	1	0	1	3	0	2
4	2.5	0	0	36	1	29.8638	18.6	0	0	1	0	0.25	1	0	1250	0	1	1	1	0	1	3	0	2
1	5	0	0	32	0	24.4097	9.464	1	0	0	0	1	1	1	1251	0	1	1	0	1	0	5	0	2
4	1.5	0	0	31	0	23.1775	50.7545	0	0	0	0	0.25	0	1	1252	1	1	1	1	0	0	4	0	3
4	1.5	0	0	31	0	23.1775	22.2	0	0	0	0	0.25	0	0	1252	1	1	1	1	0	0	4	0	3
4	2	0	0	31	0	23.1775	5.035	0	0	0	0	0.25	0	0	1252	1	1	1	1	0	0	4	0	2
4	2	0	0	32	0	23.1775	18.601	0	0	0	0	0.25	0	0	1252	1	1	1	1	0	0	4	0	2
5	2	0	0	24	0	41.809	26.04	0	0	1	0	0.2	1	1	1253	0	1	1	1	0	1	3	0	3
5	2	1	0	24	0	41.809	20.9625	0	0	1	0	0.2	1	0	1253	0	1	1	1	0	1	3	0	3
5	2	1	0	24	0	41.809	25.1532	0	0	1	0	0.2	1	0	1253	0	1	1	1	0	1	3	0	3
5	2.5	0	0	24	0	41.809	16.0648	0	0	1	0	0.2	1	0	1253	0	1	1	1	0	1	3	0	2
5	2.5	1	1	24	0	41.809	11.05	0	0	1	0	0.2	1	0	1253	0	1	1	1	0	1	3	0	2
2	2	0	0	39	1	27.2893	10.08	0	0	0	0	0.5	0	1	1254	0	1	1	1	0	1	3	0	2
2	2	1	1	39	1	27.2893	12.09	0	0	0	0	0.5	0	0	1254	0	1	1	1	0	1	3	0	2
4	2	0	0	32	0	20.5244	96.695	0	0	0	0	0.25	0	1	1255	1	1	1	1	0	0	4	0	3
4	2	0	0	32	0	20.5244	25.8	0	0	0	0	0.25	0	0	1255	1	1	1	1	0	0	4	0	3
4	2	0	0	32	0	20.5244	11.2	0	0	0	0	0.25	0	0	1255	1	1	1	1	0	0	4	0	2
4	2	0	0	32	0	20.5244	25.2	0	0	0	0	0.25	0	0	1255	1	1	1	1	0	0	4	0	3
2	2.5	0	0	39	1	22.6774	61.57	0	0	0	0	0.5	0	1	1256	0	1	1	1	0	0	4	0	3
2	2	0	0	35	1	28.7268	23.821	0	0	0	0	0.5	0	1	1257	0	0	5	1	0	1	4	0	3
6	3	0	0	31	0	27.7585	3.68	0	0	0	0	0.166667	0	1	1258	1	1	1	1	1	1	1	1	1
6	3	0	0	31	0	27.7585	1.46	0	0	0	0	0.166667	0	0	1258	1	1	1	1	1	1	1	1	1
6	3.5	0	0	32	0	27.7585	5.625	0	0	0	0	0.166667	0	0	1258	1	1	1	1	1	1	1	1	2
6	3.5	0	0	32	0	27.7585	8.6193	0	0	0	0	0.166667	0	0	1258	1	1	1	1	1	1	1	1	2
6	3.5	0	0	32	0	27.7585	4.73	0	0	0	0	0.166667	0	0	1258	1	1	1	1	1	1	1	1	1
6	4	0	0	32	0	27.7585	3.555	0	0	0	0	0.166667	0	0	1258	1	1	1	1	1	1	1	1	1
2	3	0	0	29	0	25.4014	17.71	0	0	0	0	0.5	0	1	1259	1	1	1	1	1	1	3	0	2
2	3	0	0	29	0	25.4014	27.7576	0	0	0	0	0.5	0	0	1259	1	1	1	1	1	1	3	0	3
4	3	0	0	30	0	30.2699	5.6289	0	0	1	0	0.25	1	1	1260	1	1	1	1	1	1	4	0	2
4	3	0	0	30	0	30.2699	18.48	0	0	1	0	0.25	1	0	1260	1	1	1	1	1	1	4	0	2
4	3	1	1	30	0	30.2699	12.88	0	0	1	0	0.25	1	0	1260	1	1	1	1	1	1	4	0	2
4	3	1	1	32	0	30.2699	6.972	0	0	1	0	0.25	1	0	1260	0	1	1	1	1	1	4	0	2
2	1.5	0	0	30	0	32.8734	6.5025	0	0	0	0	0.5	0	1	1261	1	1	1	1	0	1	3	0	2
2	1.5	0	0	30	0	32.8734	11.2	0	0	0	0	0.5	0	0	1261	1	1	1	1	0	1	3	0	2
1	8	1	1	37	1	24.5432	22.95	0	0	0	0	1	0	1	1262	1	1	1	1	1	0	3	0	3
5	0.75	0	0	31	0	19.1561	6.5	1	0	0	0	0.2	1	1	1263	1	1	1	1	0	0	2	1	2
5	0.75	0	0	31	0	19.1561	9.24	1	0	0	0	0.2	1	0	1263	1	1	1	1	0	0	2	1	2
5	0.85	0	0	31	0	19.1561	7.81	1	0	0	0	0.2	1	0	1263	1	1	1	0	0	0	2	1	2
5	1	0	0	32	0	19.1561	5	1	0	0	0	0.2	1	0	1263	1	1	1	1	0	0	2	1	2
7	1	0	0	35	1	30.8627	11.985	0	0	0	0	0.142857	0	1	1264	1	1	1	1	0	1	4	0	2
7	1	0	0	35	1	30.8627	22.842	0	0	0	0	0.142857	0	0	1264	1	1	1	1	0	1	4	0	3
7	1	0	0	35	1	30.8627	54.054	0	0	0	0	0.142857	0	0	1264	1	1	1	1	0	1	4	0	3
7	1.5	0	0	35	1	30.8627	20.88	0	0	0	0	0.142857	0	0	1264	1	1	1	1	0	1	4	0	3
7	1.5	0	0	35	1	30.8627	39.055	0	0	0	0	0.142857	0	0	1264	1	1	1	1	0	1	4	0	3
7	1.5	0	0	35	1	30.8627	54	0	0	0	0	0.142857	0	0	1264	1	1	1	1	0	1	4	0	3
7	1.5	0	0	35	1	30.8627	69.56	0	0	0	0	0.142857	0	0	1264	1	1	1	1	0	1	4	0	3
4	1	0	0	27	0	27.3945	5.775	0	0	1	0	0.25	1	1	1265	1	0	2	1	0	1	2	1	2
4	1	0	0	27	0	27.3945	2.242	0	0	1	0	0.25	1	0	1265	1	0	2	1	0	1	2	1	1
4	1	0	0	28	0	27.3945	5.22	0	0	1	0	0.25	1	0	1265	1	0	2	1	0	1	2	1	2
3	0.5	0	0	40	1	28.4301	6.44	0	0	0	0	0.333333	0	1	1266	0	1	1	1	0	1	4	0	2
3	0.5	0	0	40	1	28.4301	7.705	0	0	0	0	0.333333	0	0	1266	0	1	1	1	0	1	4	0	2
3	0.5	1	1	40	1	28.4301	2.05	0	0	0	0	0.333333	0	0	1266	0	1	1	1	0	1	4	0	1
4	1	0	0	29	0	29.2252	12.87	0	0	0	0	0.25	0	1	1267	1	1	1	1	0	1	4	0	2
4	1	0	0	29	0	29.2252	17.2	0	0	0	0	0.25	0	0	1267	1	1	1	1	0	1	4	0	2
4	1	0	0	29	0	29.2252	23.598	0	0	0	0	0.25	0	0	1267	1	1	1	1	0	1	4	0	3
4	1	0	0	29	0	29.2252	23.4	0	0	0	0	0.25	0	0	1267	1	1	1	1	0	1	4	0	3
6	1	0	0	32	0	25.2134	3.56	0	1	0	0	0.166667	1	1	1268	1	0	5	0	0	1	3	0	1
6	1.5	0	0	33	0	25.2134	7.8175	0	1	0	0	0.166667	1	0	1268	1	0	5	0	0	1	3	0	2
6	1.5	0	0	33	0	25.2134	5.6355	0	1	0	0	0.166667	1	0	1268	1	0	5	0	0	1	3	0	2
6	2	0	0	33	0	25.2134	5.94	0	1	0	0	0.166667	1	0	1268	1	0	5	1	0	1	3	0	2
6	1	1	1	33	0	25.2134	5.256	0	1	0	0	0.166667	1	0	1268	1	0	5	1	0	1	3	0	2
2	1	0	0	25	0	26.1233	25.575	1	0	1	0	0.5	1	1	1269	1	1	1	1	0	1	5	0	3
6	2	0	0	36	1	30.3814	45.12	0	1	0	0	0.166667	1	1	1270	1	0	5	1	0	1	3	0	3
6	1	0	0	36	1	30.3814	27.73	0	1	0	0	0.166667	1	0	1270	1	0	5	1	0	1	3	0	3
6	2	0	0	36	1	30.3814	34.8	0	1	0	0	0.166667	1	0	1270	1	0	5	1	0	1	3	0	3
6	2.5	0	0	36	1	30.3814	10.53	0	1	0	0	0.166667	1	0	1270	1	0	5	1	0	1	3	0	2
6	2.5	0	0	37	1	30.3814	2.9946	0	1	0	0	0.166667	1	0	1270	1	0	5	1	0	1	3	0	1
6	3	0	0	37	1	30.3814	21.675	0	1	0	0	0.166667	1	0	1270	1	0	5	1	1	1	3	0	3
5	1	0	0	39	1	29.627	4.565	0	0	0	0	0.2	0	1	1271	1	1	1	1	0	1	4	0	1
5	1.5	0	0	40	1	29.627	6.72	0	0	0	0	0.2	0	0	1271	1	1	1	1	0	1	4	0	2
5	1.5	0	0	40	1	29.627	0.84005	0	0	0	0	0.2	0	0	1271	1	1	1	1	0	1	4	0	1
5	1.5	0	0	40	1	29.627	5.04	0	0	0	0	0.2	0	0	1271	1	1	1	1	0	1	4	0	2
5	2	1	1	40	1	29.627	2.99	0	0	0	0	0.2	0	0	1271	1	1	1	2	0	1	4	0	1
5	2	0	0	31	0	23.5134	9.12	1	1	0	0	0.2	1	1	1272	1	1	1	1	0	0	2	1	2
5	2	0	0	31	0	23.5134	6.9	1	1	0	0	0.2	1	0	1272	1	1	1	1	0	0	2	1	2
5	2.5	0	0	31	0	23.5134	10.325	1	1	0	0	0.2	1	0	1272	1	1	1	1	0	0	2	1	2
5	3	0	0	31	0	23.5134	2.115	1	1	0	0	0.2	1	0	1272	1	1	1	1	1	0	2	1	1
5	3	0	0	32	0	23.5134	9.35	1	1	0	0	0.2	1	0	1272	1	1	1	1	1	0	2	1	2
3	0.25	0	0	33	0	24.5112	2.805	0	0	0	0	0.333333	0	1	1273	0	1	1	0	0	0	3	0	1
3	0.2	0	0	34	0	24.5112	6.4	0	0	0	0	0.333333	0	0	1273	1	1	1	1	0	0	3	0	2
1	3.5	0	0	39	1	20.6575	45.45	0	0	0	0	1	0	1	1274	0	1	1	2	1	0	2	1	3
2	7.5	0	0	36	1	36.9575	20.915	0	0	0	1	0.5	1	1	1275	0	1	1	1	1	1	2	1	3
1	2	1	1	21	0	20.0815	24.94	0	0	0	0	1	0	1	1276	1	1	1	1	0	0	3	0	3
3	1	0	0	30	0	27.5179	10.125	0	0	0	0	0.333333	0	1	1277	1	1	1	1	0	1	4	0	2
3	1	0	0	30	0	27.5179	23.46	0	0	0	0	0.333333	0	0	1277	1	1	1	1	0	1	4	0	3
3	1	0	0	30	0	27.5179	33.0635	0	0	0	0	0.333333	0	0	1277	1	1	1	1	0	1	4	0	3
3	3	0	0	26	0	31.7517	3	1	0	1	0	0.333333	1	1	1278	1	1	1	1	1	1	2	1	1
3	3	0	0	27	0	31.7517	6.46	1	0	1	0	0.333333	1	0	1278	1	1	1	1	1	1	2	1	2
3	3.5	0	0	27	0	31.7517	2.562	1	0	1	0	0.333333	1	0	1278	1	1	1	1	1	1	2	1	1
7	2	0	0	30	0	24.5062	11.05	0	0	0	0	0.142857	0	1	1279	1	1	1	1	0	0	2	1	2
7	2	0	0	31	0	24.5062	6.075	0	0	0	0	0.142857	0	0	1279	1	1	1	1	0	0	2	1	2
7	2	0	0	31	0	24.5062	4.675	0	0	0	0	0.142857	0	0	1279	1	1	1	1	0	0	3	0	1
7	3	0	0	31	0	24.5062	6.72	0	0	0	0	0.142857	0	0	1279	1	1	1	1	1	0	4	0	2
7	3	0	0	32	0	24.5062	7.02	0	0	0	0	0.142857	0	0	1279	1	1	1	1	1	0	3	0	2
7	3	0	0	32	0	24.5062	14.112	0	0	0	0	0.142857	0	0	1279	1	1	1	1	1	0	3	0	2
3	4	0	0	28	0	32.7815	12.342	0	0	0	0	0.333333	0	1	1280	1	1	1	1	1	1	3	0	2
3	4	0	0	28	0	32.7815	8.625	0	0	0	0	0.333333	0	0	1280	1	1	1	1	1	1	3	0	2
3	4	0	0	29	0	32.7815	8.52	0	0	0	0	0.333333	0	0	1280	1	1	1	1	1	1	3	0	2
3	0.8	0	0	32	0	20.9005	21.45	0	0	0	1	0.333333	1	1	1281	0	1	1	1	0	0	2	1	3
3	1	0	0	32	0	20.9005	12	0	0	0	1	0.333333	1	0	1281	0	1	1	1	0	0	2	1	2
4	1	0	0	29	0	22.1288	11.055	0	0	0	0	0.25	0	1	1282	1	1	1	1	0	0	5	0	2
4	1	0	0	29	0	22.1288	41.4	0	0	0	0	0.25	0	0	1282	1	1	1	1	0	0	5	0	3
4	1	0	0	29	0	22.1288	8.58	0	0	0	0	0.25	0	0	1282	1	1	1	1	0	0	5	0	2
4	1	0	0	29	0	22.1288	24.724	0	0	0	0	0.25	0	0	1282	1	1	1	1	0	0	5	0	3
1	1	0	0	26	0	25.7446	150.41	0	0	0	0	1	0	1	1283	1	1	1	1	0	1	4	0	3
5	2	0	0	29	0	23.2397	16.17	0	0	0	0	0.2	0	1	1284	0	1	1	1	0	0	3	0	2
5	2	0	0	29	0	23.2397	20.7	0	0	0	0	0.2	0	0	1284	0	1	1	1	0	0	3	0	3
5	2.5	0	0	30	0	23.2397	24.645	0	0	0	0	0.2	0	0	1284	0	1	1	1	0	0	3	0	3
5	2.5	0	0	30	0	23.2397	26.2125	0	0	0	0	0.2	0	0	1284	0	1	1	1	0	0	3	0	3
5	3	0	0	30	0	23.2397	29.14	0	0	0	0	0.2	0	0	1284	0	1	1	1	1	0	3	0	3
2	3	0	0	42	1	27.2056	12.865	0	0	0	0	0.5	0	1	1285	0	0	3	1	1	1	3	0	2
2	3	0	0	42	1	27.2056	10.5	0	0	0	0	0.5	0	0	1285	0	0	3	1	1	1	3	0	2
5	1.25	0	0	28	0	21.8927	51.1	0	0	0	0	0.2	0	1	1286	1	1	1	0	0	0	3	0	3
5	1.3	0	0	28	0	21.8927	120.575	0	0	0	0	0.2	0	0	1286	1	1	1	1	0	0	3	0	3
5	1.4	0	0	28	0	21.8927	112.24	0	0	0	0	0.2	0	0	1286	1	1	1	1	0	0	3	0	3
5	1.5	0	0	28	0	21.8927	168.56	0	0	0	0	0.2	0	0	1286	1	1	1	1	0	0	3	0	3
5	1.6	0	0	28	0	21.8927	46	0	0	0	0	0.2	0	0	1286	1	1	1	1	0	0	3	0	3
7	0.75	0	0	29	0	28.1261	78.085	0	0	0	0	0.142857	0	1	1287	1	1	1	1	0	1	5	0	3
7	1	0	0	29	0	28.1261	30.1	0	0	0	0	0.142857	0	0	1287	1	1	1	1	0	1	5	0	3
7	1.5	0	0	29	0	28.1261	17.1	0	0	0	0	0.142857	0	0	1287	1	1	1	1	0	1	5	0	2
7	1.5	0	0	29	0	28.1261	25.365	0	0	0	0	0.142857	0	0	1287	1	1	1	1	0	1	5	0	3
7	1.7	0	0	29	0	28.1261	59.69	0	0	0	0	0.142857	0	0	1287	1	1	1	2	0	1	5	0	3
7	2	0	0	30	0	28.1261	33.88	0	0	0	0	0.142857	0	0	1287	1	1	1	2	0	1	5	0	3
7	1	0	0	30	0	28.1261	52.5	0	0	0	0	0.142857	0	0	1287	1	1	1	1	0	1	5	0	3
1	1.5	1	1	24	0	28.2864	5.25	0	0	0	0	1	0	1	1288	1	1	1	1	0	1	3	0	2
3	2.5	0	0	33	0	25.9569	11.8265	0	0	0	0	0.333333	0	1	1289	1	1	1	1	0	1	3	0	2
3	2.5	1	0	33	0	25.9569	22.77	0	0	0	0	0.333333	0	0	1289	1	1	1	1	0	1	3	0	3
3	3	0	0	33	0	25.9569	8.65	0	0	0	0	0.333333	0	0	1289	1	1	1	1	1	1	3	0	2
2	3	0	0	31	0	31.705	70.5	1	0	0	0	0.5	1	1	1290	1	1	1	1	1	1	3	0	3
2	3	1	1	31	0	31.705	5.46	1	0	0	0	0.5	1	0	1290	1	1	1	1	1	1	3	0	2
6	0.75	1	0	43	1	26.4312	2.73	0	0	1	0	0.166667	1	1	1291	1	0	2	1	0	1	3	0	1
6	1	0	0	43	1	26.4312	7.68	0	0	1	0	0.166667	1	0	1291	1	0	2	1	0	1	3	0	2
6	1	0	0	43	1	26.4312	3.3345	0	0	1	0	0.166667	1	0	1291	1	0	2	1	0	1	3	0	1
6	1.2	0	0	43	1	26.4312	3.741	0	0	1	0	0.166667	1	0	1291	1	0	2	1	0	1	3	0	1
6	1.4	0	0	44	1	26.4312	63.72	0	0	1	0	0.166667	1	0	1291	1	0	2	1	0	1	3	0	3
6	1.5	0	0	44	1	26.4312	7.9857	0	0	1	0	0.166667	1	0	1291	1	0	2	1	0	1	3	0	2
3	2.5	0	0	29	0	19.1058	61.6	0	0	1	0	0.333333	1	1	1292	1	1	1	1	0	0	3	0	3
3	2.75	0	0	29	0	19.1058	17.1	0	0	1	0	0.333333	1	0	1292	1	1	1	1	0	0	3	0	2
3	2.75	0	0	29	0	19.1058	77.815	0	0	1	0	0.333333	1	0	1292	1	1	1	1	0	0	3	0	3
2	4	0	0	28	0	20.9805	7.125	1	0	0	0	0.5	1	1	1293	1	1	1	0	1	0	2	1	2
2	4	0	0	28	0	20.9805	12.9675	1	0	0	0	0.5	1	0	1293	1	1	1	0	1	0	2	1	2
3	6	0	0	29	0	19.3844	13.8	1	0	0	1	0.333333	1	1	1294	1	1	1	1	1	0	3	0	2
3	6	0	0	29	0	19.3844	20.25	1	0	0	1	0.333333	1	0	1294	1	1	1	1	1	0	3	0	3
3	6	0	0	29	0	19.3844	11.155	1	0	0	1	0.333333	1	0	1294	1	1	1	1	1	0	3	0	2
5	3	0	0	35	1	20.779	10.3685	1	0	0	0	0.2	1	1	1295	1	1	1	0	1	0	3	0	2
5	3	0	0	35	1	20.779	2.7	1	0	0	0	0.2	1	0	1295	1	1	1	0	1	0	3	0	1
5	3	0	0	36	1	20.779	12.74	1	0	0	0	0.2	1	0	1295	1	1	1	0	1	0	3	0	2
5	6	0	0	37	1	20.779	13.02	1	0	0	0	0.2	1	0	1295	1	1	1	2	1	0	4	0	2
5	6	0	0	37	1	20.779	8.512	1	0	0	0	0.2	1	0	1295	1	1	1	2	1	0	4	0	2
2	3.5	0	0	31	0	35.2361	12.47	0	0	1	0	0.5	1	1	1296	1	1	1	1	1	1	4	0	2
2	0.5	0	0	29	0	27.974	3.905	0	0	1	0	0.5	1	1	1297	1	1	1	2	0	1	2	1	1
2	1	0	0	37	1	32.0256	20.16	1	1	1	0	0.5	1	1	1298	1	1	1	1	0	1	3	0	3
2	3	0	0	38	1	32.0256	35.67	1	1	1	0	0.5	1	0	1298	1	1	1	1	1	1	3	0	3
3	1.5	0	0	23	0	29.2363	30.156	0	0	0	0	0.333333	0	1	1299	1	1	1	1	0	1	3	0	3
3	1.5	0	0	23	0	29.2363	22.695	0	0	0	0	0.333333	0	0	1299	1	1	1	1	0	1	3	0	3
3	1.5	1	1	23	0	29.2363	10.472	0	0	0	0	0.333333	0	0	1299	1	1	1	1	0	1	3	0	2
4	2	0	0	36	1	25.8219	13.02	0	0	1	0	0.25	1	1	1300	1	1	1	1	0	1	4	0	2
4	2	0	0	36	1	25.8219	21.93	0	0	1	0	0.25	1	0	1300	1	1	1	1	0	1	4	0	3
4	2.2	0	0	36	1	25.8219	5.1	0	0	1	0	0.25	1	0	1300	1	1	1	1	0	1	4	0	2
10	3.5	0	0	31	0	20.3587	6.6781	0	0	0	0	0.1	0	1	1301	1	1	1	1	1	0	4	0	2
10	3.5	0	0	31	0	20.3587	25.5187	0	0	0	0	0.1	0	0	1301	1	1	1	1	1	0	4	0	3
10	3.75	0	0	31	0	20.3587	10.35	0	0	0	0	0.1	0	0	1301	1	1	1	1	1	0	4	0	2
10	3.75	1	1	32	0	20.3587	11.83	0	0	0	0	0.1	0	0	1301	1	1	1	1	1	0	4	0	2
10	4	0	0	34	0	20.3587	18.056	0	0	0	0	0.1	0	0	1301	0	1	1	1	1	0	4	0	2
10	4	0	0	34	0	20.3587	31.395	0	0	0	0	0.1	0	0	1301	0	1	1	1	1	0	4	0	3
10	4	0	0	34	0	20.3587	69.6	0	0	0	0	0.1	0	0	1301	0	1	1	1	1	0	4	0	3
10	4	0	0	34	0	20.3587	9.7405	0	0	0	0	0.1	0	0	1301	0	1	1	1	1	0	4	0	2
10	4	0	0	34	0	20.3587	19.032	0	0	0	0	0.1	0	0	1301	0	1	1	1	1	0	4	0	2
10	4	1	1	34	0	20.3587	96	0	0	0	0	0.1	0	0	1301	0	1	1	1	1	0	4	0	3
5	2	0	0	25	0	30.4495	9.4	1	0	0	0	0.2	1	1	1302	1	1	1	1	0	1	3	0	2
5	2	1	0	26	0	30.4495	3.72	1	0	0	0	0.2	1	0	1302	1	1	1	1	0	1	3	0	1
5	2.25	0	0	26	0	30.4495	2.58	1	0	0	0	0.2	1	0	1302	1	1	1	2	0	1	3	0	1
5	2.25	0	0	26	0	30.4495	16.714	1	0	0	0	0.2	1	0	1302	1	1	1	2	0	1	3	0	2
5	2.5	0	0	26	0	30.4495	3.705	1	0	0	0	0.2	1	0	1302	1	1	1	2	0	1	3	0	1
3	5	0	0	30	0	51.4893	12.18	0	0	1	0	0.333333	1	1	1303	1	1	1	2	1	1	3	0	2
3	5	0	0	30	0	51.4893	4.94	0	0	1	0	0.333333	1	0	1303	1	1	1	2	1	1	3	0	1
3	5	1	0	30	0	51.4893	2.1	0	0	1	0	0.333333	1	0	1303	1	1	1	2	1	1	3	0	1
2	5	0	0	30	0	49.4991	12.555	0	0	1	0	0.5	1	1	1304	1	1	1	1	1	1	5	0	2
4	2	0	0	29	0	28.9059	2.738	0	0	1	0	0.25	1	1	1305	1	1	1	1	0	1	4	0	1
4	2	0	0	29	0	22.2935	9.9045	0	0	1	0	0.25	1	0	1305	1	1	1	1	0	0	4	0	2
4	2	0	0	29	0	22.2935	7.36	0	0	1	0	0.25	1	0	1305	1	1	1	2	0	0	4	0	2
2	4	0	0	37	1	21.4104	18.06	0	0	0	0	0.5	0	1	1306	0	1	1	1	1	0	3	0	2
2	4	0	0	37	1	21.4104	0.867	0	0	0	0	0.5	0	0	1306	0	1	1	1	1	0	3	0	1
6	4	0	0	40	1	22.8049	13.5363	0	1	0	0	0.166667	1	1	1307	1	0	5	2	1	0	4	0	2
6	4	0	0	40	1	22.8049	26.7841	0	1	0	0	0.166667	1	0	1307	1	0	5	2	1	0	4	0	3
6	4	0	0	41	1	22.8049	40.7462	0	1	0	0	0.166667	1	0	1307	1	0	5	2	1	0	4	0	3
6	4	0	0	41	1	22.8049	35.49	0	1	0	0	0.166667	1	0	1307	1	0	5	2	1	0	4	0	3
6	6.5	0	0	42	1	22.8049	17.952	0	1	0	0	0.166667	1	0	1307	1	0	5	2	1	0	4	0	2
6	6.5	0	0	42	1	22.8049	20.128	0	1	0	0	0.166667	1	0	1307	1	0	5	2	1	0	4	0	3
5	1.5	0	0	25	0	21.298	42.63	0	0	0	0	0.2	0	1	1308	1	1	1	0	0	0	3	0	3
5	1.5	0	0	25	0	21.298	17.55	0	0	0	0	0.2	0	0	1308	1	1	1	1	0	0	3	0	2
5	1.5	0	0	25	0	21.298	12.375	0	0	0	0	0.2	0	0	1308	1	1	1	1	0	0	3	0	2
5	1.5	0	0	25	0	21.298	9.72	0	0	0	0	0.2	0	0	1308	1	1	1	1	0	0	3	0	2
3	2	0	0	27	0	25.6828	16.835	0	0	1	0	0.333333	1	1	1309	1	1	1	1	0	1	4	0	2
3	2	0	0	28	0	25.6828	31.125	0	0	1	0	0.333333	1	0	1309	1	1	1	1	0	1	4	0	3
3	2	0	0	28	0	25.6828	14.85	0	0	1	0	0.333333	1	0	1309	1	1	1	1	0	1	4	0	2
4	3	0	0	35	1	26.4499	26.6	0	1	0	0	0.25	1	1	1310	0	0	4	1	1	1	3	0	3
4	3	0	0	36	1	26.4499	51.98	0	1	0	0	0.25	1	0	1310	0	0	4	1	1	1	3	0	3
4	5	0	0	38	1	26.4499	13.64	0	1	0	0	0.25	1	0	1310	0	0	4	1	1	1	3	0	2
5	0.5	0	0	25	0	24.1266	16.65	0	1	1	0	0.2	1	1	1311	1	1	1	1	0	0	3	0	2
5	0.5	0	0	25	0	24.1266	40.3	0	1	1	0	0.2	1	0	1311	1	1	1	0	0	0	3	0	3
5	0.5	0	0	25	0	24.1266	17.4	0	1	1	0	0.2	1	0	1311	1	1	1	1	0	0	3	0	2
5	0.5	0	0	26	0	24.1266	16.875	0	1	1	0	0.2	1	0	1311	1	1	1	1	0	0	3	0	2
5	0.5	0	0	26	0	24.1266	15.3738	0	1	1	0	0.2	1	0	1311	1	1	1	1	0	0	3	0	2
1	1.5	1	1	30	0	51.9929	14.4	0	0	1	0	1	1	1	1312	1	1	1	1	0	1	3	0	2
4	3	0	0	30	0	23.6851	4.94	0	0	0	0	0.25	0	1	1313	0	0	4	1	1	0	1	1	1
4	3	0	0	31	0	23.6851	3.45	0	0	0	0	0.25	0	0	1313	0	0	4	1	1	0	1	1	1
4	3	0	0	31	0	23.6851	0.4355	0	0	0	0	0.25	0	0	1313	0	0	4	1	1	0	1	1	1
4	3	0	0	31	0	23.6851	0.9	0	0	0	0	0.25	0	0	1313	0	0	4	1	1	0	1	1	1
5	2	0	0	29	0	22.1299	7.2	0	0	0	0	0.2	0	1	1314	1	1	1	1	0	0	2	1	2
5	2	0	0	29	0	22.1299	11.57	0	0	0	0	0.2	0	0	1314	1	1	1	1	0	0	2	1	2
5	2	0	0	29	0	22.1299	5.72	0	0	0	0	0.2	0	0	1314	1	1	1	1	0	0	2	1	2
5	2	0	0	29	0	22.1299	3.78	0	0	0	0	0.2	0	0	1314	1	1	1	1	0	0	2	1	1
5	2	1	1	30	0	22.1299	5.72	0	0	0	0	0.2	0	0	1314	1	1	1	1	0	0	2	1	2
1	1.25	0	0	25	0	19.3684	2.4205	0	0	0	0	1	0	1	1315	1	1	1	1	0	0	3	0	1
2	1	0	0	28	0	20.975	20.93	0	0	0	0	0.5	0	1	1316	1	1	1	1	0	0	3	0	3
3	10	0	0	37	1	29.0949	3.15	0	0	0	0	0.333333	0	1	1317	1	1	1	1	1	1	2	1	1
3	10	0	0	37	1	29.0949	9.971	0	0	0	0	0.333333	0	0	1317	1	1	1	1	1	1	2	1	2
3	10	0	0	37	1	29.0949	15.515	0	0	0	0	0.333333	0	0	1317	1	1	1	1	1	1	2	1	2
2	0	0	0	36	1	23.6851	4.48	0	0	0	0	0.5	0	1	1318	0	1	1	1	0	0	4	0	1
2	0	0	0	36	1	23.6851	3.64	0	0	0	0	0.5	0	0	1318	0	1	1	1	0	0	4	0	1
1	6	1	1	32	0	26.946	23.625	0	0	1	0	1	1	1	1319	1	1	1	2	1	1	4	0	3
1	3	1	1	34	0	32.8734	5.0505	0	0	0	0	1	0	1	1320	1	1	1	1	1	1	3	0	2
3	1.5	0	0	28	0	18.1608	21.12	0	0	0	0	0.333333	0	1	1321	1	1	1	1	0	0	3	0	3
3	1.5	0	0	28	0	18.1608	12.87	0	0	0	0	0.333333	0	0	1321	1	1	1	1	0	0	3	0	2
4	2	0	0	23	0	20.0119	4.64	0	0	0	0	0.25	0	1	1322	0	1	1	1	0	0	2	1	1
4	2	0	0	23	0	20.0119	5.22	0	0	0	0	0.25	0	0	1322	0	1	1	1	0	0	2	1	2
4	2	0	0	24	0	20.0119	7.9425	0	0	0	0	0.25	0	0	1322	0	1	1	1	0	0	2	1	2
4	2	0	0	24	0	20.0119	1.12	0	0	0	0	0.25	0	0	1322	0	1	1	1	0	0	2	1	1
7	1	0	0	40	1	30.4176	17.835	1	0	0	0	0.142857	1	1	1323	1	1	1	1	0	1	4	0	2
7	1	0	0	40	1	30.4176	10.2	1	0	0	0	0.142857	1	0	1323	1	1	1	1	0	1	4	0	2
7	1	0	0	40	1	30.4176	6.84	1	0	0	0	0.142857	1	0	1323	1	1	1	1	0	1	4	0	2
7	1	0	0	40	1	30.4176	12.95	1	0	0	0	0.142857	1	0	1323	1	1	1	1	0	1	4	0	2
7	1.5	0	0	40	1	30.4176	19.943	1	0	0	0	0.142857	1	0	1323	1	1	1	1	0	1	4	0	2
7	1.5	0	0	40	1	30.4176	11.221	1	0	0	0	0.142857	1	0	1323	1	1	1	1	0	1	4	0	2
7	1.75	0	0	41	1	30.4176	4.575	1	0	0	0	0.142857	1	0	1323	1	1	1	1	0	1	4	0	1
3	3	0	0	35	1	24.7436	3.432	0	0	0	0	0.333333	0	1	1324	1	1	1	1	1	0	4	0	1
3	3	0	0	35	1	24.7436	44.25	0	0	0	0	0.333333	0	0	1324	1	1	1	1	1	0	4	0	3
3	3	0	0	35	1	24.7436	16.605	0	0	0	0	0.333333	0	0	1324	1	1	1	1	1	0	4	0	2
5	3.5	0	0	25	0	51.5728	41.85	0	0	1	0	0.2	1	1	1325	1	1	1	2	1	1	5	0	3
5	3.5	0	0	25	0	51.5728	20.02	0	0	1	0	0.2	1	0	1325	1	1	1	2	1	1	5	0	3
5	3.5	1	0	25	0	51.5728	30.885	0	0	1	0	0.2	1	0	1325	1	1	1	2	1	1	5	0	3
5	3.5	0	0	25	0	51.5728	37.6	0	0	1	0	0.2	1	0	1325	1	1	1	2	1	1	5	0	3
5	3.5	1	0	25	0	51.5728	21.28	0	0	1	0	0.2	1	0	1325	1	1	1	2	1	1	5	0	3
2	11	0	0	31	0	19.4835	0.7425	1	0	0	0	0.5	1	1	1326	1	1	1	1	1	0	1	1	1
4	1	1	0	20	0	27.288	6.02	0	0	0	1	0.25	1	1	1327	0	1	1	1	0	1	5	0	2
4	1.75	0	0	22	0	27.288	12.78	0	0	0	1	0.25	1	0	1327	0	1	1	1	0	1	5	0	2
4	1.8	0	0	22	0	27.288	9.4775	0	0	0	1	0.25	1	0	1327	0	1	1	1	0	1	5	0	2
6	3	0	0	34	0	17.6358	23.6925	0	1	0	0	0.166667	1	1	1328	1	1	1	1	1	0	4	0	3
6	3	0	0	34	0	17.6358	32.466	0	1	0	0	0.166667	1	0	1328	1	1	1	1	1	0	4	0	3
6	3	0	0	34	0	17.6358	85	0	1	0	0	0.166667	1	0	1328	1	1	1	1	1	0	4	0	3
6	3	0	0	34	0	17.6358	19.295	0	1	0	0	0.166667	1	0	1328	1	1	1	1	1	0	4	0	2
6	3	0	0	34	0	17.6358	36.45	0	1	0	0	0.166667	1	0	1328	1	1	1	1	1	0	4	0	3
6	3	1	1	35	1	17.6358	27.88	0	1	0	0	0.166667	1	0	1328	1	1	1	1	1	0	4	0	3
5	1	1	1	26	0	24.9385	5.135	0	0	1	0	0.2	1	1	1329	1	1	1	1	0	0	2	1	2
5	2	0	0	28	0	24.9385	7.752	0	0	1	0	0.2	1	0	1329	0	1	1	1	0	0	2	1	2
5	2	0	0	28	0	24.9385	14.17	0	0	1	0	0.2	1	0	1329	0	1	1	1	0	0	2	1	2
5	2	0	0	28	0	24.9385	8.0655	0	0	1	0	0.2	1	0	1329	0	1	1	1	0	0	2	1	2
5	2	1	1	29	0	24.9385	9.486	0	0	1	0	0.2	1	0	1329	0	1	1	2	0	0	2	1	2
5	1.5	0	0	26	0	25.8219	9.159	0	0	1	0	0.2	1	1	1330	1	1	1	2	0	1	2	1	2
5	1.75	0	0	26	0	25.8219	10.5	0	0	1	0	0.2	1	0	1330	1	1	1	2	0	1	2	1	2
5	1.8	0	0	26	0	25.8219	6.688	0	0	1	0	0.2	1	0	1330	1	1	1	2	0	1	2	1	2
5	2	0	0	26	0	25.8219	7.925	0	0	1	0	0.2	1	0	1330	1	1	1	2	0	1	2	1	2
5	2	0	0	26	0	25.8219	10.614	0	0	1	0	0.2	1	0	1330	1	1	1	2	0	1	2	1	2
1	4	1	1	26	0	25.8398	8.64	0	0	1	0	1	1	1	1331	1	1	1	1	1	1	4	0	2
2	1.5	0	0	30	0	46.7604	19.125	0	0	1	0	0.5	1	1	1332	1	0	2	1	0	1	3	0	2
2	1.6	1	1	30	0	46.7604	80	0	0	1	0	0.5	1	0	1332	1	0	2	1	0	1	3	0	3
4	1.5	1	0	27	0	23.2947	29.2575	0	0	0	1	0.25	1	1	1333	1	1	1	1	0	0	3	0	3
4	1.75	0	0	28	0	23.2947	17.6175	0	0	0	1	0.25	1	0	1333	1	1	1	1	0	0	3	0	2
4	1.8	0	0	28	0	23.2947	33.82	0	0	0	1	0.25	1	0	1333	1	1	1	1	0	0	3	0	3
4	2	1	1	28	0	23.2947	25.665	0	0	0	1	0.25	1	0	1333	1	1	1	1	0	0	3	0	3
1	2.5	1	1	33	0	23.5624	93.15	0	0	0	0	1	0	1	1334	0	1	1	1	0	0	5	0	3
6	1.5	0	0	23	0	27.974	21.44	0	0	1	0	0.166667	1	1	1335	1	1	1	1	0	1	4	0	3
6	1.5	0	0	23	0	27.974	19.08	0	0	1	0	0.166667	1	0	1335	1	1	1	1	0	1	4	0	2
6	1.75	0	0	23	0	27.974	17.5	0	0	1	0	0.166667	1	0	1335	1	1	1	1	0	1	4	0	2
6	2.5	0	0	24	0	27.974	40.42	0	0	1	0	0.166667	1	0	1335	1	1	1	1	0	1	4	0	3
6	2.6	0	0	24	0	27.974	3.404	0	0	1	0	0.166667	1	0	1335	1	1	1	1	0	1	4	0	1
6	2.75	1	1	24	0	27.974	20.787	0	0	1	0	0.166667	1	0	1335	1	1	1	1	0	1	4	0	3
1	4	0	0	25	0	21.8243	35.425	0	0	1	0	1	1	1	1336	1	1	1	1	1	0	2	1	3
4	1.5	0	0	31	0	22.9985	17.63	1	0	0	0	0.25	1	1	1337	1	0	4	1	0	0	3	0	2
4	2	0	0	31	0	22.9985	15.93	1	0	0	0	0.25	1	0	1337	1	0	4	1	0	0	3	0	2
4	2	0	0	31	0	22.9985	23.3895	1	0	0	0	0.25	1	0	1337	1	0	4	1	0	0	3	0	3
4	2	0	0	31	0	22.9985	7.02	1	0	0	0	0.25	1	0	1337	1	0	4	1	0	0	3	0	2
1	3	1	1	34	0	25.5322	10.8275	0	0	1	0	1	1	1	1338	1	0	4	1	1	1	3	0	2
1	7	0	0	29	0	37.9258	0.8085	0	0	1	0	1	1	1	1339	1	1	1	1	1	1	3	0	1
5	1	0	0	40	1	26.0879	1.0615	0	0	0	0	0.2	0	1	1340	1	1	1	1	0	1	4	0	1
5	1	0	0	40	1	26.0879	2.8275	0	0	0	0	0.2	0	0	1340	1	1	1	1	0	1	4	0	1
5	1.25	0	0	40	1	26.0879	1.5355	0	0	0	0	0.2	0	0	1340	1	1	1	1	0	1	4	0	1
5	1.25	0	0	40	1	26.0879	8.385	0	0	0	0	0.2	0	0	1340	1	1	1	1	0	1	4	0	2
5	1.5	0	0	40	1	26.0879	2.5	0	0	0	0	0.2	0	0	1340	1	1	1	1	0	1	4	0	1
7	1.2	1	1	26	0	20.0808	32.4	0	0	0	0	0.142857	0	1	1341	1	1	1	1	0	0	5	0	3
7	1.5	0	0	28	0	20.0808	32.16	0	0	0	0	0.142857	0	0	1341	0	1	1	1	0	0	5	0	3
7	1.5	0	0	28	0	20.0808	16.856	0	0	0	0	0.142857	0	0	1341	0	1	1	1	0	0	5	0	2
7	1.5	0	0	28	0	20.0808	28.08	0	0	0	0	0.142857	0	0	1341	0	1	1	1	0	0	5	0	3
7	1.5	0	0	28	0	20.0808	17.538	0	0	0	0	0.142857	0	0	1341	0	1	1	1	0	0	5	0	2
7	1.5	0	0	28	0	20.0808	24.495	0	0	0	0	0.142857	0	0	1341	0	1	1	1	0	0	5	0	3
7	1.5	0	0	28	0	20.0808	20.088	0	0	0	0	0.142857	0	0	1341	0	1	1	2	0	0	5	0	3
3	2	0	0	30	0	25.1071	5.376	0	0	0	0	0.333333	0	1	1342	1	1	1	1	0	1	3	0	2
3	2	0	0	30	0	25.1071	9	0	0	0	0	0.333333	0	0	1342	1	1	1	1	0	1	3	0	2
3	2	1	1	30	0	25.1071	16.56	0	0	0	0	0.333333	0	0	1342	1	1	1	1	0	1	3	0	2
4	4	1	1	32	0	29.4511	15.5	0	0	0	0	0.25	0	1	1343	1	0	4	1	1	1	2	1	2
4	4	0	0	33	0	29.4511	9.72	0	0	0	0	0.25	0	0	1343	0	0	4	1	1	1	2	1	2
4	4	0	0	34	0	29.4511	15.08	0	0	0	0	0.25	0	0	1343	0	0	4	1	1	1	2	1	2
4	4	1	0	34	0	29.4511	13.4055	0	0	0	0	0.25	0	0	1343	0	0	4	1	1	1	2	1	2
1	2	0	0	33	0	18.8928	32.072	1	0	0	0	1	1	1	1344	1	0	4	1	0	0	4	0	3
3	1.5	0	0	40	1	21.2983	7.3	0	0	0	0	0.333333	0	1	1345	1	1	1	1	0	0	2	1	2
3	1.5	0	0	40	1	21.2983	3.8325	0	0	0	0	0.333333	0	0	1345	1	1	1	1	0	0	2	1	1
3	2	1	1	41	1	21.2983	7.65	0	0	0	0	0.333333	0	0	1345	1	1	1	1	0	0	2	1	2
6	3	0	0	36	1	21.9247	5.2	0	0	0	0	0.166667	0	1	1346	1	1	1	1	1	0	4	0	2
6	3.5	0	0	36	1	21.9247	6.88	0	0	0	0	0.166667	0	0	1346	1	1	1	1	1	0	4	0	2
6	4.5	0	0	37	1	21.9247	5.04	0	0	0	0	0.166667	0	0	1346	1	1	1	1	1	0	4	0	2
6	4.5	0	0	37	1	21.9247	25	0	0	0	0	0.166667	0	0	1346	1	1	1	1	1	0	4	0	3
6	4.5	0	0	37	1	21.9247	0.819	0	0	0	0	0.166667	0	0	1346	1	1	1	2	1	0	4	0	1
6	4.5	0	0	37	1	21.9247	12.6	0	0	0	0	0.166667	0	0	1346	1	1	1	2	1	0	4	0	2
5	2	0	0	31	0	26.7756	2.45	0	0	0	0	0.2	0	1	1347	0	1	1	1	0	1	2	1	1
5	2	0	0	31	0	26.7756	2.9835	0	0	0	0	0.2	0	0	1347	0	1	1	1	0	1	2	1	1
5	2.25	0	0	31	0	26.7756	4.6	0	0	0	0	0.2	0	0	1347	0	1	1	1	0	1	2	1	1
5	2.25	0	0	31	0	26.7756	5.06	0	0	0	0	0.2	0	0	1347	0	1	1	1	0	1	2	1	2
5	2.5	0	0	31	0	26.7756	6.375	0	0	0	0	0.2	0	0	1347	0	1	1	1	0	1	2	1	2
5	4	0	0	36	1	20.1333	38.18	0	0	0	0	0.2	0	1	1348	0	1	1	1	1	0	2	1	3
5	4.5	0	0	36	1	20.1333	37.6	0	0	0	0	0.2	0	0	1348	0	1	1	0	1	0	2	1	3
5	4.5	0	0	36	1	20.1333	30.72	0	0	0	0	0.2	0	0	1348	0	1	1	1	1	0	2	1	3
5	5	0	0	37	1	20.1333	38.18	0	0	0	0	0.2	0	0	1348	0	1	1	1	1	0	2	1	3
5	5	0	0	37	1	20.1333	12.15	0	0	0	0	0.2	0	0	1348	0	1	1	1	1	0	2	1	2
5	1	0	0	37	1	15.1883	26.97	0	0	1	0	0.2	1	1	1349	1	0	4	1	0	0	3	0	3
5	1.2	0	0	37	1	15.1883	34.2	0	0	1	0	0.2	1	0	1349	1	0	4	1	0	0	3	0	3
5	1.25	0	0	37	1	15.1883	38.8	0	0	1	0	0.2	1	0	1349	1	0	4	1	0	0	3	0	3
5	2.5	0	0	38	1	15.1883	21.39	0	0	1	0	0.2	1	0	1349	1	0	4	2	0	0	3	0	3
5	2.5	0	0	38	1	15.1883	11.625	0	0	1	0	0.2	1	0	1349	1	0	4	2	0	0	3	0	2
5	3	0	0	28	0	23.3802	6.308	0	0	1	0	0.2	1	1	1350	1	1	1	1	1	0	3	0	2
5	3	0	0	29	0	23.3802	3.538	0	0	1	0	0.2	1	0	1350	1	1	1	1	1	0	3	0	1
5	3.5	0	0	29	0	23.3802	12.825	0	0	1	0	0.2	1	0	1350	1	1	1	1	1	0	3	0	2
5	3.5	0	0	29	0	23.3802	2.73	0	0	1	0	0.2	1	0	1350	1	1	1	1	1	0	3	0	1
5	3.75	0	0	29	0	23.3802	5.25	0	0	1	0	0.2	1	0	1350	1	1	1	1	1	0	3	0	2
2	2.25	0	0	40	1	22.2379	74.385	0	0	0	0	0.5	0	1	1351	1	1	1	1	0	0	5	0	3
2	2.25	0	0	40	1	22.2379	74.7	0	0	0	0	0.5	0	0	1351	1	1	1	1	0	0	5	0	3
4	5.25	0	0	33	0	24.7814	197.37	1	0	0	0	0.25	1	1	1352	1	1	1	1	1	0	4	0	3
4	5.25	0	0	33	0	24.7814	9.635	1	0	0	0	0.25	1	0	1352	1	1	1	1	1	0	4	0	2
4	5.5	0	0	33	0	24.7814	26.66	1	0	0	0	0.25	1	0	1352	1	1	1	1	1	0	4	0	3
4	5.5	1	1	33	0	24.7814	26.98	1	0	0	0	0.25	1	0	1352	1	1	1	1	1	0	4	0	3
4	3	0	0	35	1	25.7446	51.94	0	0	0	0	0.25	0	1	1353	1	1	1	0	1	1	4	0	3
4	3	0	0	36	1	25.7446	9.75	0	0	0	0	0.25	0	0	1353	1	1	1	1	1	1	4	0	2
4	3.25	0	0	36	1	25.7446	11.18	0	0	0	0	0.25	0	0	1353	1	1	1	1	1	1	4	0	2
2	4	0	0	34	0	27.2493	2.835	0	0	0	0	0.5	0	1	1354	1	1	1	1	1	1	2	1	1
2	4	0	0	34	0	27.2493	10.095	0	0	0	0	0.5	0	0	1354	1	1	1	1	1	1	2	1	2
4	4	0	0	35	1	28.3191	46.08	0	0	0	0	0.25	0	1	1355	1	0	3	1	1	1	2	1	3
4	4	0	0	35	1	28.3191	4.6	0	0	0	0	0.25	0	0	1355	1	0	3	1	1	1	2	1	1
4	4	0	0	35	1	28.3191	6.5025	0	0	0	0	0.25	0	0	1355	1	0	3	1	1	1	2	1	2
4	4	1	1	35	1	28.3191	7.1	0	0	0	0	0.25	0	0	1355	1	0	3	1	1	1	2	1	2
2	3	0	0	30	0	32.7615	7.881	0	0	1	0	0.5	1	1	1356	1	0	3	1	1	1	3	0	2
2	3	0	0	30	0	32.7615	20.064	0	0	1	0	0.5	1	0	1356	1	0	3	1	1	1	3	0	3
3	1.25	0	0	29	0	20.3724	27.9	0	0	0	0	0.333333	0	1	1357	1	0	4	1	0	0	4	0	3
3	1	0	0	29	0	20.3724	5.11	0	0	0	0	0.333333	0	0	1357	1	0	4	1	0	0	4	0	2
3	1	0	0	29	0	20.3724	7.238	0	0	0	0	0.333333	0	0	1357	1	0	4	1	0	0	4	0	2
2	4	1	1	25	0	25.7905	35.52	0	0	1	0	0.5	1	1	1358	1	1	1	1	1	1	3	0	3
2	4	1	1	27	0	25.7905	11.625	0	0	1	0	0.5	1	0	1358	0	1	1	1	1	1	3	0	2
1	1	1	1	25	0	21.9247	36.81	0	0	0	0	1	0	1	1359	1	1	1	1	0	0	3	0	3
4	0.5	0	0	29	0	22.3117	121.841	0	0	1	0	0.25	1	1	1360	1	0	4	2	0	0	5	0	3
4	1	0	0	29	0	22.3117	107.38	0	0	1	0	0.25	1	0	1360	1	0	4	2	0	0	5	0	3
4	1.2	0	0	29	0	22.3117	78.489	0	0	1	0	0.25	1	0	1360	1	0	4	2	0	0	5	0	3
4	1.5	0	0	29	0	22.3117	92.52	0	0	1	0	0.25	1	0	1360	1	0	4	2	0	0	5	0	3
1	2	1	1	33	0	27.8042	8.37	0	0	0	0	1	0	1	1361	0	0	5	1	0	1	4	0	2
1	6	0	0	28	0	34.1101	10.27	0	0	1	0	1	1	1	1362	1	1	1	1	1	1	2	1	2
2	2.25	0	0	36	1	15.4947	1.008	0	1	1	0	0.5	1	1	1363	1	0	2	1	0	0	1	1	1
2	2.5	0	0	37	1	15.4947	2.773	0	1	1	0	0.5	1	0	1363	1	0	2	1	0	0	1	1	1
2	1	0	0	29	0	18.4573	14.175	0	0	0	0	0.5	0	1	1364	0	1	1	1	0	0	4	0	2
2	1	0	0	29	0	18.4573	21.535	0	0	0	0	0.5	0	0	1364	0	1	1	1	0	0	4	0	3
5	2	0	0	30	0	39.1368	16.465	0	0	1	0	0.2	1	1	1365	1	1	1	1	0	1	5	0	2
5	2.25	0	0	30	0	39.1368	16.506	0	0	1	0	0.2	1	0	1365	1	1	1	1	0	1	5	0	2
5	2.4	0	0	30	0	39.1368	22.44	0	0	1	0	0.2	1	0	1365	1	1	1	1	0	1	5	0	3
5	2	0	0	31	0	36.2107	16.38	0	0	1	0	0.2	1	0	1365	1	1	1	1	0	1	5	0	2
1	4.5	1	1	29	0	25.2134	12.9048	0	0	1	0	1	1	1	1366	1	1	1	1	1	1	4	0	2
2	5	0	0	33	0	36.9422	17.0425	0	0	1	0	0.5	1	1	1367	1	0	4	1	1	1	4	0	2
6	1	0	0	35	1	27.1436	53.835	0	0	0	0	0.166667	0	1	1368	0	1	1	1	0	1	5	0	3
6	1	0	0	35	1	27.1436	5.9	0	0	0	0	0.166667	0	0	1368	0	1	1	1	0	1	5	0	2
6	1.5	0	0	37	1	27.1436	115.15	0	0	0	0	0.166667	0	0	1368	0	1	1	1	0	1	5	0	3
6	1.5	0	0	37	1	27.1436	42.944	0	0	0	0	0.166667	0	0	1368	0	1	1	1	0	1	5	0	3
6	1.5	0	0	38	1	27.1436	13.5	0	0	0	0	0.166667	0	0	1368	0	1	1	1	0	1	5	0	2
6	1.5	0	0	38	1	27.1436	17.68	0	0	0	0	0.166667	0	0	1368	0	1	1	1	0	1	5	0	2
2	2	0	0	36	1	42.6061	27.335	0	0	1	0	0.5	1	1	1369	1	1	1	2	0	1	4	0	3
2	2	0	0	38	1	42.6061	1.98	0	0	1	0	0.5	1	0	1369	1	1	1	2	0	1	4	0	1
3	10	1	1	30	0	32.2666	15.6701	0	0	1	0	0.333333	1	1	1370	1	1	1	1	1	1	3	0	2
3	10	0	0	32	0	32.2666	22.272	0	0	1	0	0.333333	1	0	1370	1	1	1	1	1	1	3	0	3
3	10	0	0	33	0	32.2666	13.7225	0	0	1	0	0.333333	1	0	1370	1	1	1	1	1	1	3	0	2
2	2	0	0	27	0	27.0619	4.05	0	0	0	0	0.5	0	1	1371	1	1	1	1	0	1	2	1	1
3	12	0	0	35	1	36.0425	10.79	0	0	1	0	0.333333	1	1	1372	1	1	1	1	1	1	3	0	2
3	12	0	0	35	1	36.0425	22.295	0	0	1	0	0.333333	1	0	1372	1	1	1	1	1	1	3	0	3
3	12	0	0	35	1	36.0425	21.6	0	0	1	0	0.333333	1	0	1372	1	1	1	1	1	1	3	0	3
2	1	0	0	31	0	27.4059	4.73	0	0	0	0	0.5	0	1	1373	1	1	1	1	0	1	2	1	1
2	1	1	1	31	0	27.4059	2.7	0	0	0	0	0.5	0	0	1373	1	1	1	1	0	1	2	1	1
3	2	0	0	32	0	24.5112	10.23	1	0	0	0	0.333333	1	1	1374	1	1	1	1	0	0	2	1	2
3	2.2	0	0	32	0	24.5112	12	1	0	0	0	0.333333	1	0	1374	1	1	1	1	0	0	2	1	2
3	2.25	1	1	32	0	24.5112	15.405	1	0	0	0	0.333333	1	0	1374	1	1	1	1	0	0	2	1	2
2	1	0	0	27	0	38.9204	4.615	0	0	1	0	0.5	1	1	1375	1	0	3	1	0	1	2	1	1
2	1	0	0	27	0	38.9204	7.2	0	0	1	0	0.5	1	0	1375	1	0	3	1	0	1	2	1	2
3	2	0	0	24	0	20.4241	50.4	0	0	0	0	0.333333	0	1	1376	1	0	4	1	0	0	5	0	3
3	2	0	0	25	0	20.4241	61.44	0	0	0	0	0.333333	0	0	1376	1	0	4	1	0	0	5	0	3
3	2.2	1	1	25	0	20.4241	42.315	0	0	0	0	0.333333	0	0	1376	1	0	4	1	0	0	5	0	3
2	1.5	0	0	28	0	25.1274	48.45	0	1	0	1	0.5	1	1	1377	1	1	1	1	0	1	4	0	3
2	1.5	0	0	28	0	25.1274	81.88	0	1	0	1	0.5	1	0	1377	1	1	1	1	0	1	4	0	3
3	4	0	0	25	0	25.9964	25.315	0	0	1	0	0.333333	1	1	1378	1	1	1	2	1	1	4	0	3
3	4	0	0	25	0	25.9964	10.22	0	0	1	0	0.333333	1	0	1378	1	1	1	2	1	1	4	0	2
4	1.75	1	0	29	0	20.0149	15.675	0	0	0	0	0.25	0	1	1379	1	1	1	1	0	0	4	0	2
4	2	1	1	30	0	20.0149	15.75	0	0	0	0	0.25	0	0	1379	1	1	1	1	0	0	4	0	2
2	4	0	0	29	0	26.052	50.88	0	0	1	0	0.5	1	1	1380	1	0	4	1	1	1	3	0	3
2	4.25	1	1	29	0	26.052	32.4	0	0	1	0	0.5	1	0	1380	1	0	4	1	1	1	3	0	3
3	2	0	0	33	0	37.5051	2.88	0	0	0	0	0.333333	0	1	1381	1	1	1	1	0	1	4	0	1
3	2	1	1	33	0	37.5051	7.315	0	0	0	0	0.333333	0	0	1381	1	1	1	1	0	1	4	0	2
5	1.25	0	0	35	1	26.037	12.75	0	1	0	0	0.2	1	1	1382	1	1	1	1	0	1	3	0	2
5	1.4	0	0	35	1	26.037	34.65	0	1	0	0	0.2	1	0	1382	1	1	1	1	0	1	3	0	3
5	1.5	0	0	35	1	26.037	23.585	0	1	0	0	0.2	1	0	1382	1	1	1	1	0	1	3	0	3
5	1.75	0	0	36	1	26.037	22.185	0	1	0	0	0.2	1	0	1382	1	1	1	2	0	1	3	0	3
2	1.5	0	0	33	0	25.9878	1.245	0	0	1	0	0.5	1	1	1383	1	1	1	2	0	1	4	0	1
2	1.5	0	0	33	0	25.9878	2.625	0	0	1	0	0.5	1	0	1383	1	1	1	2	0	1	4	0	1
2	2	0	0	27	0	21.303	0.175	0	0	0	0	0.5	0	1	1384	1	1	1	1	0	0	4	0	1
3	2.5	0	0	29	0	49.0125	6.12	0	0	0	0	0.333333	0	1	1385	1	1	1	1	0	1	3	0	2
3	2.6	0	0	29	0	49.0125	8.76	0	0	0	0	0.333333	0	0	1385	1	1	1	1	0	1	3	0	2
3	2.75	0	0	29	0	49.0125	9.62	0	0	0	0	0.333333	0	0	1385	1	1	1	1	0	1	3	0	2
2	2	0	0	26	0	26.4561	49.4	1	0	0	0	0.5	1	1	1386	1	1	1	2	0	1	3	0	3
2	1.5	0	0	26	0	26.4561	40.42	1	0	0	0	0.5	1	0	1386	1	1	1	1	0	1	3	0	3
2	1.5	0	0	32	0	54.5786	12.6	0	0	1	0	0.5	1	1	1387	1	0	3	1	0	1	3	0	2
2	1.5	0	0	32	0	54.5786	30.78	0	0	1	0	0.5	1	0	1387	1	0	3	1	0	1	3	0	3
2	1.75	0	0	28	0	16.0937	5.6	1	0	0	0	0.5	1	1	1388	1	1	1	1	0	0	2	1	2
2	2	0	0	28	0	16.0937	3.3	1	0	0	0	0.5	1	0	1388	1	1	1	1	0	0	2	1	1
3	1	0	0	32	0	25.3285	19.78	0	0	1	0	0.333333	1	1	1389	1	1	1	1	0	1	3	0	2
3	1	0	0	32	0	25.3285	22.95	0	0	1	0	0.333333	1	0	1389	1	1	1	1	0	1	3	0	3
3	1.25	0	0	32	0	25.3285	6.12	0	0	1	0	0.333333	1	0	1389	1	1	1	1	0	1	3	0	2
3	3.25	1	0	23	0	43.6147	39.1	0	0	1	0	0.333333	1	1	1390	1	0	2	2	1	1	5	0	3
3	3.75	0	0	23	0	43.6147	65.1	0	0	1	0	0.333333	1	0	1390	1	0	2	2	1	1	5	0	3
3	4	1	1	24	0	43.6147	37.35	0	0	1	0	0.333333	1	0	1390	1	0	2	2	1	1	5	0	3
3	5	0	0	28	0	26.9483	17.205	0	0	0	0	0.333333	0	1	1391	1	1	1	1	1	1	5	0	2
3	5	0	0	28	0	26.9483	26.79	0	0	0	0	0.333333	0	0	1391	1	1	1	1	1	1	5	0	3
3	5	0	0	28	0	26.9483	22.56	0	0	0	0	0.333333	0	0	1391	1	1	1	1	1	1	5	0	3
7	1.75	0	0	26	0	20.5245	3.28	0	1	0	0	0.142857	1	1	1392	1	1	1	1	0	0	2	1	1
7	1.8	0	0	26	0	20.5245	18.615	0	1	0	0	0.142857	1	0	1392	1	1	1	1	0	0	2	1	2
7	1.9	0	0	26	0	20.5245	3.44	0	1	0	0	0.142857	1	0	1392	1	1	1	1	0	0	2	1	1
7	2	0	0	29	0	20.5245	8.4	0	1	0	0	0.142857	1	0	1392	0	1	1	1	0	0	2	1	2
7	2	0	0	30	0	20.5245	3.91	0	1	0	0	0.142857	1	0	1392	0	1	1	1	0	0	2	1	1
7	2	0	0	30	0	20.5245	5.7	0	1	0	0	0.142857	1	0	1392	0	1	1	0	0	0	2	1	2
5	3	0	0	30	0	22.8488	4.86	0	0	0	0	0.2	0	1	1393	1	0	4	1	1	0	3	0	1
5	3.25	0	0	30	0	22.8488	16.92	0	0	0	0	0.2	0	0	1393	1	0	4	1	1	0	3	0	2
5	3.25	1	0	30	0	22.8488	6.16	0	0	0	0	0.2	0	0	1393	1	0	4	1	1	0	3	0	2
5	3.75	0	0	30	0	22.8488	12.035	0	0	0	0	0.2	0	0	1393	1	0	4	1	1	0	3	0	2
5	4	1	1	30	0	22.8488	8.97	0	0	0	0	0.2	0	0	1393	1	0	4	1	1	0	3	0	2
1	1	0	0	40	1	24.7495	37.24	0	0	1	0	1	1	1	1394	1	0	4	1	0	0	4	0	3
3	4	0	0	33	0	25.3377	30.705	0	0	0	0	0.333333	0	1	1395	1	1	1	1	1	1	3	0	3
3	4	0	0	33	0	25.3377	37.24	0	0	0	0	0.333333	0	0	1395	1	1	1	1	1	1	3	0	3
3	4.25	1	1	33	0	25.3377	33.465	0	0	0	0	0.333333	0	0	1395	1	1	1	1	1	1	3	0	3
4	0.75	0	0	36	1	36.792	49.875	0	0	0	0	0.25	0	1	1396	1	1	1	1	0	1	2	1	3
4	1	0	0	36	1	36.792	27.55	0	0	0	0	0.25	0	0	1396	1	1	1	1	0	1	2	1	3
4	1.25	0	0	36	1	36.792	22.54	0	0	0	0	0.25	0	0	1396	1	1	1	1	0	1	2	1	3
4	1.5	1	1	36	1	36.792	24.57	0	0	0	0	0.25	0	0	1396	1	1	1	1	0	1	2	1	3
4	1.5	0	0	33	0	19.1561	44.405	0	1	1	0	0.25	1	1	1397	1	1	1	1	0	0	3	0	3
4	1.5	0	0	33	0	19.1561	56.64	0	1	1	0	0.25	1	0	1397	1	1	1	1	0	0	3	0	3
4	1.6	0	0	33	0	19.1561	21.39	0	1	1	0	0.25	1	0	1397	1	1	1	1	0	0	3	0	3
4	2	0	0	34	0	19.1561	36.935	0	1	1	0	0.25	1	0	1397	1	1	1	1	0	0	3	0	3
1	4.2	1	1	34	0	21.1416	6.48	1	0	0	0	1	1	1	1398	1	1	1	1	1	0	3	0	2
2	2.25	0	0	37	1	41.363	17.02	0	0	1	0	0.5	1	1	1399	0	1	1	2	0	1	3	0	2
2	2.5	0	0	37	1	41.363	19.065	0	0	1	0	0.5	1	0	1399	0	1	1	2	0	1	3	0	2
2	2.5	1	1	33	0	26.0879	5.625	0	0	1	0	0.5	1	1	1400	1	1	1	1	0	1	3	0	2
2	3	1	1	36	1	26.0879	5.256	0	0	1	0	0.5	1	0	1400	1	1	1	2	1	1	3	0	2
1	1.3	0	0	35	1	22.2964	5.25	0	0	0	0	1	0	1	1401	0	0	5	1	0	0	2	1	2
5	1.5	0	0	38	1	35.356	14.875	1	0	0	0	0.2	1	1	1402	0	1	1	1	0	1	1	1	2
5	2	0	0	39	1	35.356	13.28	1	0	0	0	0.2	1	0	1402	0	1	1	1	0	1	1	1	2
2	1.5	0	0	37	1	30.6635	6.88	0	0	0	0	0.5	0	1	1403	0	0	3	1	0	1	4	0	2
2	1.5	0	0	37	1	30.6635	0.82	0	0	0	0	0.5	0	0	1403	0	0	3	1	0	1	4	0	1
2	4	0	0	28	0	35.4245	63.45	1	0	0	0	0.5	1	1	1404	1	1	1	1	1	1	5	0	3
2	4.2	0	0	29	0	35.4245	197.625	1	0	0	0	0.5	1	0	1404	1	1	1	1	1	1	5	0	3
2	1.5	0	0	33	0	40.1853	3.825	0	0	0	0	0.5	0	1	1405	1	1	1	1	0	1	3	0	1
4	1.75	0	0	32	0	46.5893	43.24	0	0	0	0	0.25	0	1	1406	1	1	1	1	0	1	4	0	3
4	1.75	1	0	32	0	46.5893	32.625	0	0	0	0	0.25	0	0	1406	1	1	1	1	0	1	4	0	3
5	3.2	0	0	29	0	18.7078	8.1	0	0	1	0	0.2	1	1	1407	1	1	1	1	1	0	2	1	2
5	3.25	0	0	29	0	18.7078	18.24	0	0	1	0	0.2	1	0	1407	1	1	1	1	1	0	2	1	2
5	7	0	0	33	0	18.7078	8.4135	0	0	1	0	0.2	1	0	1407	0	1	1	1	1	0	2	1	2
5	7	1	0	33	0	18.7078	19.152	0	0	1	0	0.2	1	0	1407	0	1	1	1	1	0	2	1	2
6	4.75	0	0	35	1	22.4836	10.3685	0	0	0	0	0.166667	0	1	1408	1	1	1	1	1	0	3	0	2
6	5	0	0	35	1	22.4836	13.825	0	0	0	0	0.166667	0	0	1408	1	1	1	1	1	0	3	0	2
6	5	0	0	35	1	22.4836	16.965	0	0	0	0	0.166667	0	0	1408	1	1	1	1	1	0	3	0	2
6	5.1	0	0	35	1	22.4836	25.365	0	0	0	0	0.166667	0	0	1408	1	1	1	1	1	0	3	0	3
6	5.25	0	0	35	1	22.4836	15.725	0	0	0	0	0.166667	0	0	1408	1	1	1	1	1	0	3	0	2
1	3.5	0	0	29	0	19.1058	3.45	0	0	0	0	1	0	1	1409	0	1	1	1	1	0	4	0	1
3	3.2	0	0	28	0	24.3253	12.09	0	0	1	0	0.333333	1	1	1410	1	1	1	1	1	0	2	1	2
3	3.25	0	0	28	0	24.3253	7.56	0	0	1	0	0.333333	1	0	1410	1	1	1	1	1	0	2	1	2
3	3.25	0	0	28	0	24.3253	13.94	0	0	1	0	0.333333	1	0	1410	1	1	1	1	1	0	2	1	2
4	3.25	0	0	31	0	34.214	4.73	0	0	1	0	0.25	1	1	1411	1	0	4	1	1	1	2	1	1
4	3.5	0	0	32	0	34.214	3.01	0	0	1	0	0.25	1	0	1411	1	0	4	1	1	1	2	1	1
1	4.25	0	0	33	0	24.8535	9.68	0	0	0	0	1	0	1	1412	1	1	1	1	1	0	3	0	2
2	2.5	0	0	35	1	23.8567	18.48	0	0	0	0	0.5	0	1	1413	1	1	1	1	0	0	4	0	2
3	4	1	1	25	0	19.051	12.09	0	0	0	0	0.333333	0	1	1414	1	1	1	1	1	0	4	0	2
3	2	0	0	29	0	20.7673	15.54	0	0	0	0	0.333333	0	0	1414	0	1	1	1	0	0	4	0	2
3	2	0	0	29	0	20.7673	8.47	0	0	0	0	0.333333	0	0	1414	0	1	1	1	0	0	4	0	2
1	1.75	0	0	35	1	25.2134	20.295	0	0	0	1	1	1	1	1415	0	1	1	2	0	1	4	0	3
3	0.74	1	0	43	1	28.5297	23.49	0	0	0	0	0.333333	0	1	1416	1	1	1	1	0	1	2	1	3
3	1	0	0	43	1	28.5297	2.485	0	0	0	0	0.333333	0	0	1416	1	1	1	1	0	1	2	1	1
3	1	0	0	43	1	28.5297	7.8	0	0	0	0	0.333333	0	0	1416	0	1	1	1	0	1	2	1	2
9	1.5	0	0	24	0	20.9652	20.68	0	0	0	0	0.111111	0	1	1417	1	1	1	1	0	0	4	0	3
9	1.5	0	0	25	0	20.9652	12.09	0	0	0	0	0.111111	0	0	1417	1	1	1	1	0	0	4	0	2
9	1.6	0	0	25	0	20.9652	16.34	0	0	0	0	0.111111	0	0	1417	1	1	1	1	0	0	4	0	2
9	1.75	0	0	25	0	20.9652	19.475	0	0	0	0	0.111111	0	0	1417	1	1	1	1	0	0	4	0	2
9	1.75	0	0	25	0	20.9652	11.16	0	0	0	0	0.111111	0	0	1417	1	1	1	1	0	0	4	0	2
3	1.2	0	0	25	0	28.6192	5.115	0	0	0	1	0.333333	1	1	1418	0	1	1	1	0	1	4	0	2
3	1.25	0	0	26	0	28.6192	5.775	0	0	0	1	0.333333	1	0	1418	0	1	1	1	0	1	4	0	2
3	1.25	0	0	26	0	28.6192	7.04	0	0	0	1	0.333333	1	0	1418	0	1	1	1	0	1	4	0	2
3	2.25	0	0	39	1	36.3102	0.014	0	0	0	0	0.333333	0	1	1419	1	0	2	1	0	1	3	0	1
3	2.3	0	0	39	1	36.3102	5.22	0	0	0	0	0.333333	0	0	1419	1	0	2	1	0	1	3	0	2
3	2.75	0	0	40	1	36.3102	23.4	0	0	0	0	0.333333	0	0	1419	1	0	2	2	0	1	3	0	3
4	1.5	0	0	26	0	33.4472	54.29	0	0	1	0	0.25	1	1	1420	1	1	1	1	0	1	5	0	3
4	1.75	0	0	26	0	33.4472	40.42	0	0	1	0	0.25	1	0	1420	1	1	1	1	0	1	5	0	3
4	1.8	0	0	26	0	33.4472	48.15	0	0	1	0	0.25	1	0	1420	1	1	1	1	0	1	5	0	3
4	2	0	0	26	0	33.4472	68.54	0	0	1	0	0.25	1	0	1420	1	1	1	2	0	1	5	0	3
2	1.25	0	0	25	0	20.939	60.45	0	1	0	0	0.5	1	1	1421	1	1	1	1	0	0	2	1	3
2	1.3	0	0	26	0	20.939	16.65	0	1	0	0	0.5	1	0	1421	1	1	1	1	0	0	2	1	2
3	1.5	0	0	25	0	25.7864	36.27	1	0	0	0	0.333333	1	1	1422	1	0	3	1	0	1	4	0	3
3	1.6	0	0	25	0	25.7864	33.97	1	0	0	0	0.333333	1	0	1422	1	0	3	1	0	1	4	0	3
3	1.75	0	0	25	0	25.7864	29.9	1	0	0	0	0.333333	1	0	1422	1	0	3	1	0	1	4	0	3
5	2	0	0	23	0	29.6464	6.75	0	0	0	0	0.2	0	1	1423	1	1	1	1	0	1	1	1	2
5	2.2	0	0	23	0	29.6464	14.56	0	0	0	0	0.2	0	0	1423	1	1	1	1	0	1	1	1	2
5	4	0	0	25	0	29.6464	7.455	0	0	0	0	0.2	0	0	1423	1	1	1	1	1	1	1	1	2
5	4	0	0	25	0	29.6464	3.255	0	0	0	0	0.2	0	0	1423	1	1	1	1	1	1	1	1	1
5	4	1	1	26	0	29.6464	11.05	0	0	0	0	0.2	0	0	1423	1	1	1	1	1	1	1	1	2
6	3	0	0	46	1	27.0998	0.75	0	0	0	0	0.166667	0	1	1424	0	1	1	1	1	1	3	0	1
6	3	0	0	46	1	27.0998	19.505	0	0	0	0	0.166667	0	0	1424	0	1	1	1	1	1	3	0	2
6	3.25	0	0	46	1	27.0998	15.13	0	0	0	0	0.166667	0	0	1424	0	1	1	1	1	1	3	0	2
6	3.5	0	0	46	1	27.0998	7.565	0	0	0	0	0.166667	0	0	1424	0	1	1	1	1	1	3	0	2
6	3.6	0	0	46	1	27.0998	11	0	0	0	0	0.166667	0	0	1424	0	1	1	1	1	1	3	0	2
6	3.75	0	0	47	1	27.0998	4.98	0	0	0	0	0.166667	0	0	1424	0	1	1	1	1	1	3	0	1
6	1.5	0	0	29	0	23.4089	27.6	0	0	0	0	0.166667	0	1	1425	1	1	1	1	0	0	3	0	3
6	1.75	0	0	29	0	23.4089	15.04	0	0	0	0	0.166667	0	0	1425	1	1	1	1	0	0	3	0	2
6	1.8	0	0	29	0	23.4089	53.475	0	0	0	0	0.166667	0	0	1425	1	1	1	1	0	0	3	0	3
6	2	0	0	29	0	23.4089	58.56	0	0	0	0	0.166667	0	0	1425	1	1	1	1	0	0	3	0	3
6	2	0	0	29	0	23.4089	10.08	0	0	0	0	0.166667	0	0	1425	1	1	1	1	0	0	3	0	2
6	2.2	0	0	29	0	23.4089	33.6	0	0	0	0	0.166667	0	0	1425	1	1	1	1	0	0	3	0	3
7	2	0	0	34	0	42.4172	9.46	0	0	1	0	0.142857	1	1	1426	1	1	1	1	0	1	3	0	2
7	2.2	0	0	34	0	42.4172	33.6	0	0	1	0	0.142857	1	0	1426	1	1	1	1	0	1	3	0	3
7	2.25	1	0	35	1	42.4172	23	0	0	1	0	0.142857	1	0	1426	1	1	1	1	0	1	3	0	3
7	2.75	0	0	35	1	42.4172	20.02	0	0	1	0	0.142857	1	0	1426	1	1	1	1	0	1	3	0	3
7	2.75	0	0	35	1	42.4172	9.72	0	0	1	0	0.142857	1	0	1426	1	1	1	1	0	1	3	0	2
7	2.8	0	0	35	1	42.4172	10.8	0	0	1	0	0.142857	1	0	1426	1	1	1	1	0	1	3	0	2
7	2.8	0	0	35	1	42.4172	8.1	0	0	1	0	0.142857	1	0	1426	1	1	1	1	0	1	3	0	2
5	2.75	0	0	39	1	39.5285	14.415	0	1	0	0	0.2	1	1	1427	1	1	1	1	0	1	4	0	2
5	2.75	0	0	39	1	39.5285	14.415	0	1	0	0	0.2	1	0	1427	1	1	1	1	0	1	4	0	2
5	2	0	0	40	1	39.5285	13.53	0	1	0	0	0.2	1	0	1427	1	1	1	1	0	1	4	0	2
5	2.25	0	0	40	1	39.5285	36.27	0	1	0	0	0.2	1	0	1427	1	1	1	1	0	1	4	0	3
5	2.3	0	0	40	1	39.5285	14.35	0	1	0	0	0.2	1	0	1427	1	1	1	1	0	1	4	0	2
7	2.75	1	1	31	0	22.5511	18.81	0	0	0	0	0.142857	0	1	1428	1	1	1	1	0	0	5	0	2
7	5	0	0	34	0	22.5511	5.4575	0	0	0	0	0.142857	0	0	1428	0	1	1	1	1	0	5	0	2
7	5	0	0	34	0	22.5511	5.39	0	0	0	0	0.142857	0	0	1428	0	1	1	1	1	0	5	0	2
7	5	0	0	34	0	22.5511	3.795	0	0	0	0	0.142857	0	0	1428	0	1	1	1	1	0	5	0	1
7	5	1	0	34	0	22.5511	15.5	0	0	0	0	0.142857	0	0	1428	0	1	1	1	1	0	5	0	2
7	5	1	1	35	1	22.5511	3.484	0	0	0	0	0.142857	0	0	1428	0	1	1	1	1	0	5	0	1
3	1.25	0	0	45	1	28.6939	10.53	0	0	1	0	0.333333	1	1	1429	1	0	2	2	0	1	4	0	2
2	1.5	0	0	23	0	22.8269	52.17	0	0	0	1	0.5	1	1	1430	1	1	1	1	0	0	3	0	3
2	1.5	0	0	23	0	22.8269	15.75	0	0	0	1	0.5	1	0	1430	1	1	1	1	0	0	3	0	2
6	3.5	0	0	32	0	21.763	59.4	0	0	0	0	0.166667	0	1	1431	1	1	1	1	1	0	4	0	3
6	3.5	0	0	32	0	21.763	24.36	0	0	0	0	0.166667	0	0	1431	1	1	1	1	1	0	4	0	3
6	3.75	0	0	33	0	21.763	6.63	0	0	0	0	0.166667	0	0	1431	1	1	1	1	1	0	4	0	2
6	4.25	0	0	33	0	21.763	58.24	0	0	0	0	0.166667	0	0	1431	1	1	1	1	1	0	4	0	3
6	4.5	0	0	33	0	21.763	61.64	0	0	0	0	0.166667	0	0	1431	1	1	1	1	1	0	4	0	3
6	4.75	0	0	33	0	21.763	46.33	0	0	0	0	0.166667	0	0	1431	1	1	1	1	1	0	4	0	3
3	2	0	0	44	1	35.1406	12.71	0	0	0	0	0.333333	0	1	1432	1	0	2	2	0	1	4	0	2
3	2.2	0	0	44	1	35.1406	10.08	0	0	0	0	0.333333	0	0	1432	1	0	2	2	0	1	4	0	2
2	6	0	0	34	0	34.8595	19.975	1	1	0	0	0.5	1	1	1433	0	1	1	1	1	1	4	0	2
2	6	0	0	34	0	34.8595	19.975	1	1	0	0	0.5	1	0	1433	0	1	1	1	1	1	4	0	2
4	1.75	1	0	31	0	34.2965	15.345	0	0	1	0	0.25	1	1	1434	0	0	3	1	0	1	3	0	2
4	2	0	0	32	0	34.2965	18.49	0	0	1	0	0.25	1	0	1434	0	0	3	1	0	1	3	0	2
4	2.2	0	0	32	0	34.2965	16.275	0	0	1	0	0.25	1	0	1434	0	0	3	1	0	1	3	0	2
4	2.3	0	0	32	0	34.2965	25.48	0	0	1	0	0.25	1	0	1434	0	0	3	1	0	1	3	0	3
4	2	0	0	40	1	23.7238	20.2	0	0	0	1	0.25	1	1	1435	1	0	4	1	0	0	3	0	3
4	2	0	0	40	1	23.7238	7.488	0	0	0	1	0.25	1	0	1435	1	0	4	1	0	0	3	0	2
4	2	0	0	40	1	23.7238	18.26	0	0	0	1	0.25	1	0	1435	1	0	4	1	0	0	3	0	2
4	2	0	0	40	1	23.7238	48.0735	0	0	0	1	0.25	1	0	1435	1	0	4	1	0	0	3	0	3
